# Supplementary material for: Multiplex-Ready PCR: A new method for multiplexed SSR and SNP genotyping
Source: BMC Genomics. 2008 Feb 18;9:80. doi: 10.1186/1471-2164-9-80 (PMC2275739; doi:10.1186/1471-2164-9-80)
Supplement: Additional file 1 — Primer Information. A Microsoft Excel workbook containing detailed information for primer sets used in the present study to amplify published SSRs and sequence-tagged-sites harbouring SNPs. This information includes published primer names and sequences, optimal locus-specific primer concentrations for multiplex-ready PCR, allele-size ranges and where each primer set was published in the literature. For the barley SNPs, the allele-specific primer capture probe sequences are also provided. [file 1471-2164-9-80-S1.xls]

## Sheet: SSRs
		Optimal LSP
Plant	Published SSR Name	Conc. (nM)	Forward PCR Primer	Reverse PCR Primer	Allele Size Range	Reference
Apricot	BPPCT001	50	AATTCCCAAAGGATGTGTATGAG	CAGGTGAATGAGCCAAAGC	149-166	Dirlewanger et al. (2002)
Apricot	BPPCT002	50	TCGACAGCTTGATCTTGACC	CAATGCCTACGGAGATAAAAGAC	212-242,352-424	Dirlewanger et al. (2002)
Apricot	BPPCT004	50	CTGAGTGATCCATTTGCAGG	AGGGCATCTAGACCTCATTGTT	224-244	Dirlewanger et al. (2002)
Apricot	BPPCT005	40	GCTAGCAGGGCACTTGATC	ACGCGTGTACGGTGGAT	165-179	Dirlewanger et al. (2002)
Apricot	BPPCT007	50	TCATTGCTCGTCATCAGC	CAGATTTCTGAAGTTAGCGGTA	168-196	Dirlewanger et al. (2002)
Apricot	BPPCT008	40	ATGGTGTGTATGGACATGATGA	CCTCAACCTAAGACACCTTCACT	120-135,140-172	Dirlewanger et al. (2002)
Apricot	BPPCT009	50	ATTCGGGTCGAACTCCCT	ACGAGCACTAGAGTAACCCTCTC	179-251	Dirlewanger et al. (2002)
Apricot	BPPCT010	35	AAAGCACAGCCCATAATGC	GTACTGTTACTGCTGGGAATGC	149-170	Dirlewanger et al. (2002)
Apricot	BPPCT011	35	TCTGAGGGCTAGAGTGGGC	TGTTTCAGGAGTCGAACAGC	196-219	Dirlewanger et al. (2002)
Apricot	BPPCT012	35	ACTTCCATTGTCAGGCATCA	GGAGCAACGATGGAGTGC	159-206	Dirlewanger et al. (2002)
Apricot	BPPCT013	50	ACCCACAAATCAAGCATATCC	AGCTTCAGCCACCAAGC	174-196	Dirlewanger et al. (2002)
Apricot	BPPCT014	40	TTGTCTGCCTCTCATCTTAACC	CATCGCAGAGAACTGAGAGC	218-236	Dirlewanger et al. (2002)
Apricot	BPPCT016	50	GATTGAGAGATTGGGCTGC	GAGGATTCTCATGATTTGTGC	116-140	Dirlewanger et al. (2002)
Apricot	BPPCT017	50	TTAAGAGTTTGTGATGGGAACC	AAGCATAATTTAGCATAACCAAGC	236-256	Dirlewanger et al. (2002)
Apricot	BPPCT018	70	CTCAACTGCTGTCCTCACTTC	CATGTCTGATCCTAACCCCA	204-251	Dirlewanger et al. (2002)
Apricot	BPPCT023	70	TGCAGCTCATTACCTTTTGC	AGATGTGCTCGTAGTTCGGAC	275-288	Dirlewanger et al. (2002)
Apricot	BPPCT024	50	GAGGAATGTGCCTCTTCTGG	CTCCCGTACGCGTTTACC	124-140	Dirlewanger et al. (2002)
Apricot	BPPCT025	70	TCCTGCGTAGAAGAAGGTAGC	CGACATAAAGTCCAAATGGC	183-206	Dirlewanger et al. (2002)
Apricot	BPPCT026	70	ATACCTTTGCCACTTGCG	TGAGTTGGAAGAAAACGTAACA	162-194	Dirlewanger et al. (2002)
Apricot	BPPCT027	35	CTCTCAAGCATCATGGGC	TGTTGCCCGGTTGTAATATC	270-284	Dirlewanger et al. (2002)
Apricot	BPPCT028	35	TCAAGTTAGCTGAGGATCGC	GAGCTTGCCTATGAGAAGACC	189-211	Dirlewanger et al. (2002)
Apricot	BPPCT030	35	AATTGTACTTGCCAATGCTATGA	CTGCCTTCTGCTCACACC	170-191	Dirlewanger et al. (2002)
Apricot	BPPCT034	50	CTACCTGAAATAAGCAGAGCCAT	CAATGGAGAATGGGGTGC	235-294	Dirlewanger et al. (2002)
Apricot	BPPCT035	50	TGAAGGATGGCTCTGATACC	AATTCATCTACTTCTTCCTCAAGC	180-194,420-433	Dirlewanger et al. (2002)
Apricot	BPPCT039	50	AATACGTACCCTAAAGCTTCTGC	GATGTCATGAAGATTGGAGAGG	158-210	Dirlewanger et al. (2002)
Apricot	BPPCT040	50	ATGAGGACGTGTCTGAATGG	AGCCAAACCCCTCTTATACG	153-186	Dirlewanger et al. (2002)
Apricot	BPPCT041	35	CAATAAGGCATTTGGAGGC	CAGCCGAACCAAGGAGAC	236-264	Dirlewanger et al. (2002)
Apricot	BPPCT042	70	AACCCTACTGGTTCCTCAGC	GACCAGTCCTTTAGTTGGAGC	241-294	Dirlewanger et al. (2002)
Apricot	PceGA25	70	GCAATTCGAGCTGTATTTCAGATG	CAGTTGGCGGCTATCATGTCTTAC	197-234	Cantini et al. (2001)
Apricot	PceGA34	70	GAACATGTGGTGTGCTGGTT	TCCACTAGGAGGTGCAAATG	167-216	Downey and Iezzoni (2000)
Apricot	PceGA59	50	AGAACCAAAAGAACGCTAAAATC	CCTAAAATGAACCCCTCTACAAAT	199-224	Cantini et al. (2001)
Apricot	pchcms04	70	CTCACGCTATTTCTCGG	CCTCGACGAAGAGCTCG	256-275	Sosinski et al. (2000)
Apricot	pchgms02	35	GTCAATGAGTTCAGTGTCTACACTC	AATCATAACATCATTCAGCCACTGC	179-220	Sosinski et al. (2000)
Apricot	pchgms03	50	ACGGTATGTCCGTACACTCTCCATG	CAACCTGTGATTGCTCCTATTAAAC	220-244	Sosinski et al. (2000)
Apricot	pchgms05	70	CCAGTAGATTTCAACGTCATCTACA	GGTTCACTCTCACATACACTCGGAG	174-222	Sosinski et al. (2000)
Apricot	pchgms10	60	GGTCACGCATCCTTTCATTT	GACACCTCCATTTGTATCAAAGC	215-254	Wang et al. (2002)
Apricot	pchgms11(1)	60	AAGCAATAAAACCAGCAGCAA	TCAATCAATTGGCATGTTCG	232-246	Wang et al. (2002)
Apricot	pchgms11(2)	70	TTGAGGCCCACTTATTAGCC	CCCCCATTATTCAAACTTCTG	292-308	Wang et al. (2002)
Apricot	pchgms15	35	TGTCCCCTAGCCATGCTAAT	CGGACAGTTATTCAGGCAAT	338-352	Wang et al. (2002)
Apricot	pchgms16	50	TCATTGGGCCAAGAAAAGTC	TGAGGTTCCTATCTGCTTGG	229-253	Wang et al. (2002)
Apricot	pchgms17	50	ATGCACTCAAGTGGCAAGC	GGTTTTTGAGCAAAGATGCAC	490-504	Wang et al. (2002)
Apricot	pchgms20(2)	70	CCCTTACCCCCTTACCACTT	ACCACCACAACCAAACCATT	244-259,494-504	Wang et al. (2002)
Apricot	pchgms21(2)	70	ACCACCATTTTGGCTCTCTG	CATGCAACCCAAAACCATCT	264-278	Wang et al. (2002)
Apricot	pchgms23	70	CTGCCGAAAGCATTTTGAAT	GAGCTCATGGCAACACAGAA	384-398	Wang et al. (2002)
Apricot	PMS2	70	CACTGTCTCCCAGGTTAAACT	CCTGAGCTTTTGACACATGC	136-157	Cantini et al. (2001)
Apricot	PMS3	60	TGGACTTCACTCATTTCAGAGA	ACTGCAGAGAATTTCACAACCA	160-175	Cantini et al. (2001)
Apricot	PMS30	60	CTGTCGAAAGTTTGCCTATGC	ATGAATGCTGTGTACATGAGGC	169-196	Cantini et al. (2001)
Apricot	PMS40	60	TCACTTTCGTCCATTTTCCC	TCATTTTGGTCTTTGAGCTCG	135-170	Cantini et al. (2001)
Apricot	PMS67	45	AGTCTCTCACAGTCAGTTTCT	TTAACTTAACCCCTCTCCCTCC	183-201	Cantini et al. (2001)
Apricot	PS07A02	50	CAGGGAAATAGATAAGATG	TCTAATGGTGGTGTTCATT	77-146	Sosinski et al. (2000)
Apricot	PS08E08	50	CCCAATGAACAACTGCAT	CATATCAATCACTGGGATG	204-227	Sosinski et al. (2000)
Apricot	PS12A02	60	GCCACCAATGGTTCTTCC	AGCACCAGATGCACCTGA	182-212	Sosinski et al. (2000)
Apricot	SrChrry[AB]	50	GCTGGAACCGTTGAATTCA	GGGGCATATCTAAGTATAA	251-267	Downey and Iezzoni (2000)
Apricot	UDP96-001	45	AGTTTGATTTTCTGATGCATCC	TGCCATAAGGACCGGTATGT	140-155	Cipriani et al (1999)
Apricot	UDP96-003	50	TTGCTCAAAAGTGTCGTTGC	ACACGTAGTGCAACACTGGC	123-155	Cipriani et al (1999)
Apricot	UDP96-008	50	TTGTACACACCCTCAGCCTG	TGCTGAGGTTCAGGTGAGTG	165-179	Cipriani et al (1999)
Apricot	UDP96-010	60	CCCATGTGTGTCCACATCTC	TTGATGATTCCATGCGTCTC	112-145	Cipriani et al (1999)
Apricot	UDP96-013	70	ATTCTTCACTACACGTGCACG	CCCCAGACATACTGTGGCTT	190-238	Cipriani et al (1999)
Apricot	UDP96-018	45	TTCTAATCTGGGCTATGGCG	GAAGTTCACATTTACGACAGGG	277-291	Cipriani et al (1999)
Apricot	UDP96-019	70	TTGGTCATGAGCTAAGAAAACA	TAGTGGCACAGAGCAACACC	199-225	Cipriani et al (1999)
Barley	0090S	40	CCTACCGCTCCATAGTTGGTATCTA	ACACACACACACACACACATATATA	118-132	Unpublished
Barley	0211C	40	ACATCATGTCGATCAAAGCGAAGA	TAGTCCACTTGCCGTGTAGACAT	176-205	Unpublished
Barley	0211D	40	GATCATTGTATTGAAGATCAAGA	TAGTCCACTTGCCGTGTAGACAT	144-144	Unpublished
Barley	0211G	40	ATGAGGAATAACTCAACCAAAAGTA	TCGATGTCGAGCAACACTAGCTCT	164-175	Unpublished
Barley	AB009307	40	TTGTGCATATGTTGATGTGA	CGGTACCAATTCTTTGATTAC	177-185	Ramsay et al. (2000),Cardle et al. (2000)
Barley	AB009308	35	ATGGAATCTTATCGCTGTTC	CGGCAGATTTGAGAACTATTA	156-157	Ramsay et al. (2000),Cardle et al. (2000)
Barley	AF022725A	70	AGTATGGGGAATTTATTTGG	GCTGCAAAGTATGACAATATG	350-370	Ramsay et al. (2000),Cardle et al. (2000)
Barley	AF022725B	40	AAACAAGACAGATTAGCTTGAA	TACATCATCGCATGAACTAAA	186-187	Ramsay et al. (2000),Cardle et al. (2000)
Barley	AF043094B	30	TGCTTCTGTATGTTTAGATGC	TCTCCTTGATCTTCTCCTTC	160-161	Ramsay et al. (2000),Cardle et al. (2000)
Barley	AF061204	80	GTGATTTAGCACAAACCTTG	AATAACATATATGGTTTCCCG	149-184	Ramsay et al. (2000),Cardle et al. (2000)
Barley	AF064563	70	AAAACCCCAAACCTCTTC	CTATATAGCACGGGCAGAG	221-225	Ramsay et al. (2000),Cardle et al. (2000)
Barley	AWBMS0022	40	CCACTTCAAAGGCTTCCACA	CCGGAGAGTTGCTAATCT	218-261	Karakousis et al. (2003)
Barley	AWBMS0053	30	CGTTGAGCCTGCAGTTTGTAA	TCGGCATGCTCCTCTACCA	355-375	Karakousis et al. (2003)
Barley	AWBMS0054	30	GAGCGTGCAGTTTGTAAGTG	CGGCATGCTCCTCTACC	350-370	Karakousis et al. (2003)
Barley	AWBMS0091	80	GCATCAAGTTAGTCCACGC	TGTCTGTAACTGAGGGCACC	197-207	Unpublished
Barley	Bmac0002	55	TAGCAAAGCCCATGGTACATC	TGACGAGGAGGGAGTAGTTCTC	153-155	Ramsay et al. (2000)
Barley	Bmac0031	40	AGAGAAAGAGAAATGTCACCA	ATACATCCATGTGAGGGC	200-217	Ramsay et al. (2000)
Barley	Bmac0040	35	AGCCCGATCAGATTTACG	TTCTCCCTTTGGTCCTTG	186-187	Ramsay et al. (2000)
Barley	Bmac0126	80	TTACTCACATAAGAACATTTCACA	GTAGTTTCCCGAGTCATACTG	414-415,230-236	Ramsay et al. (2000)
Barley	Bmac0127	70	AACTATGTCCAGTCGTTTCC	CTTGTCGTATCATCTTATTCAGA	113-124	Ramsay et al. (2000)
Barley	Bmac0134	55	CCAACTGAGTCGATCTCG	CTTCGTTGCTTCTCTACCTT	149-198	Ramsay et al. (2000)
Barley	Bmac0139	80	GTTTGCTTATGTTGTGTTTGA	GAAATGTGCTTCCACTAGAAC	182-184	Ramsay et al. (2000)
Barley	Bmac0154	160	CTGGGTGATGAATAGAGTTTC	TATTCTTCAAAAGATGTTCTGC	149-170	Ramsay et al. (2000)
Barley	Bmac0167	40	CATTTCCACTTCAAAATATCC	CCAAAGTTTGAGTGCAGAC	221-229	Ramsay et al. (2000)
Barley	Bmac0172	35	ATATACACACCACAATCTACAAGC	ATTTATTTTGTTCCTTCCTGC	228-229	Ramsay et al. (2000)
Barley	Bmac0181	70	ATAGATCACCAAGTGAACCAC	GGTTATCACTGAGGCAAATAC	211-215	Ramsay et al. (2000)
Barley	Bmac0209	35	CTAGCAACTTCCCAACCGAC	ATGCCTGTGTGTGGACCAT	208-228	Ramsay et al. (2000)
Barley	Bmac0216	40	GTACTATTCTTTGCTTGGGC	ATACACATGTGCAAAACCATA	228-230	Ramsay et al. (2000)
Barley	Bmac0251	35	CAGATCTCAACAAACACACC	ATTCACTATAAACATATGGGTCC	177-178	Ramsay et al. (2000)
Barley	Bmac0275	70	CGGATCATAACTCGTAATAGG	CTATGACTTTGCTATGCTTAATG	179-179	Ramsay et al. (2000)
Barley	Bmac0298	160	ACAACCACACAAGGTTGTC	TTCCAGTTTCAGTCTCTTCAT	217-244	Ramsay et al. (2000)
Barley	Bmac0302	40	AATGACAAAGTGACATGGG	AATAGGTTGTGTGTGTGGG	133-134	Ramsay et al. (2000)
Barley	Bmac0310	25	CTACCTCTGAGATATCATGCC	ATCTAGTGTGTGTTGCTTCCT	175-212	Ramsay et al. (2000)
Barley	Bmac0316	55	ATGGTAGAGGTCCCAACTG	ATCACTGCTGTGCCTAGC	164-205	Ramsay et al. (2000)
Barley	Bmac0579	40	CACCAGCTTTGGTGAGTAGC	CAAATGGGGCTGTTTACCAC	266-285	Ramsay et al. (2000)
Barley	Bmag0013	55	AAGGGGAATCAAAATGGGAG	TCGAATAGGTCTCCGAAGAAA	194-199	Ramsay et al. (2000)
Barley	Bmag0015	55	TTGAGGGCTGAACACTTCG	GCCCACTGTCAAGGACAATT	186-220	Ramsay et al. (2000)
Barley	Bmag0105	40	AATCAGACCCATCAGAGGT	CCGGTCTCATAGAAATGG	140-144	Ramsay et al. (2000)
Barley	Bmag0114	35	AAGGATTACATCATATGGATCA	CTTACTAATCAGAACACTTGCTG	239-244	Ramsay et al. (2000)
Barley	Bmag0135	40	ACGAAAGAGTTACAACGGATA	GTTTACCACAGATCTACAGGTG	155-181	Ramsay et al. (2000)
Barley	Bmag0140	30	GCGATCCCATATACTTGTG	TCGGATTTAAGTATCTCTGGA	188-194	Ramsay et al. (2000)
Barley	Bmag0211	40	ATTCATCGATCTTGTATTAGTCC	ACATCATGTCGATCAAAGC	218-220	Ramsay et al. (2000)
Barley	Bmag0219	40	ATATTTATGAAACGGTGAAGC	GGGTTTATCCTCTGGTCC	152-170	Ramsay et al. (2000)
Barley	Bmag0303	70	AATACAACATCCTTATTTATGCC	GAGGCCATCTTTATCTTTCAC	159-162	Ramsay et al. (2000)
Barley	Bmag0321	70	ATTATCTCCTGCAACAACCTA	CTCCGGAACTACGACAAG	244-267	Ramsay et al. (2000)
Barley	Bmag0337	180	ACAAAGAGGGAGTAGTACGC	GACCCATGATATATGAAGATCA	145-168	Ramsay et al. (2000)
Barley	Bmag0346	80	AGGCAGCATAGGATTGCG	CTCCCTGTTCACACCGTCTTT	169-184	Ramsay et al. (2000)
Barley	Bmag0353	160	ACTAGTACCCACTATGCACGA	ACGTTCATTAAAATCACAACTG	110-159	Ramsay et al. (2000)
Barley	Bmag0361	70	ATAGACCAAAGTCAATACAATCC	ATCGTCCATTGTTGTAGATAGA	147-150	Ramsay et al. (2000)
Barley	Bmag0375	140	CCCTAGCCTTCCTTGAAG	TTACTCAGCAATGGCACTAG	161-170	Ramsay et al. (2000)
Barley	Bmag0382	40	TGAAACCCATAGAGAGTGAGA	TCAAAAGTTTCGTTCCAAATA	129-145	Ramsay et al. (2000)
Barley	Bmag0478A	55	TACATTTGGATCAATATGCAC	CTTCCTCCCTCTATACCTCTC	146-147	Ramsay et al. (2000)
Barley	Bmag0481B	80	GACCATAAAATCATCAAGGG	AATATTATGGGCCTTGAGTG	194-196	Ramsay et al. (2000)
Barley	Bmag0496	55	AGTATAACCAACAGCCGTCTA	CTATAGCACGCCTTTGAGA	238-258	Ramsay et al. (2000)
Barley	Bmag0507	40	CAACTAGCATACCCAAGCTATA	ACCCCTATTTCAATAATGGA	150-185	Ramsay et al. (2000)
Barley	Bmag0508A	70	TCTCCGTATATTTAGGAAACG	TATCTCCCCCTAGATAGAAGG	197-211	Ramsay et al. (2000)
Barley	Bmag0535	80	ACAAAGCTGGTAATACATCAAG	TAAACTTCATGACGTGACATC	346-350,206-219	Ramsay et al. (2000)
Barley	Bmag0546	70	ACAAGGTCACTGTGTACCCTA	CATTTCTTTGGCTAATCTTTG	169-182	Ramsay et al. (2000)
Barley	Bmag0564	40	GTCATCGTCCGTTCTTTG	ATGTAGCTAGATGTCCACCC	211-217	Ramsay et al. (2000)
Barley	Bmag0567	120	CTTTTTGCATGTCAGTTAAGA	CTAGCATGTTTGTTTTCTGAA	218-236,106-106	Ramsay et al. (2000)
Barley	Bmag0574	90	AGGCAAGTTTCACTCTCATC	ATGGATGTAGCTAGCACGA	167-168	Ramsay et al. (2000)
Barley	Bmag0595	160	GAATCTGAAGTTGATCTTGATG	TTAGTGTTTCACTAGGAAATGG	204-226	Ramsay et al. (2000)
Barley	Bmag0603	25	ATACCATGATACATCACATCG	GGGGGTATGTACGACTAACTA	147-173	Ramsay et al. (2000)
Barley	Bmag0613	55	AAGAACACCATATGATCCAAC	CTCCATGACTATGAGGAGAAG	200-218	Ramsay et al. (2000)
Barley	Bmag0623	80	GTATGATATGAGCTGTGCATG	AAGCTTTATTTACCCACATCA	148-179	Ramsay et al. (2000)
Barley	Bmag0625	80	ACCATAGAATCTAACAGCTGG	GATTGGACTTGGCAGTTC	191-196	Ramsay et al. (2000)
Barley	Bmag0632A	70	AAATATTATGGGCCTTGAGTA	ACCATAAAATCATCAAGGAAA	197-200	Ramsay et al. (2000)
Barley	Bmag0639	55	TATGTAAACAAAGCACGTGAC	TCACTACTTATGAGACGGGTC	322-324	Ramsay et al. (2000)
Barley	Bmag0644	40	AAACTTTTTGGTAACCTGTTG	AACACAGGTAACTGGCTAAAG	180-211	Ramsay et al. (2000)
Barley	Bmag0692	40	GCAAGGTATCTCTTGTATTTTG	TGGCATCTACAATCTAAAACA	194-220	Ramsay et al. (2000)
Barley	Bmag0711	40	GGAGAGTCACATATCAAGGAC	CCACTCCTTCTCATACCTTTA	209-226	Ramsay et al. (2000)
Barley	Bmag0713	90	ATTAAGGTTTGAGTTGTGGG	ATGTGCATTAAATGGGAATAG	198-213	Ramsay et al. (2000)
Barley	Bmag0714A	55	AATTTCATAGGTCTCATGCTG	GTGTGTGCGTGTGTCTCTATA	187-193	Ramsay et al. (2000)
Barley	Bmag0714B	100	ATTCCTTATAGAGACACACGC	TTCTCTCCAACAATAAGAAGC	203-217	Ramsay et al. (2000)
Barley	Bmag0740	80	ATTGTCATGGAGGTGAGTG	AAGAACACCATATGACTCGAC	187-194	Ramsay et al. (2000)
Barley	Bmag0741	55	AATTCAGTCACAGCCAGAG	CTGACCTCCTCTTTATACGAG	163-211	Ramsay et al. (2000)
Barley	Bmag0745	70	ATCAAGATCAAGATCAGGTTC	CTTTAAGCTTTGAGGGAAAC	131-147	Ramsay et al. (2000)
Barley	Bmag0749	40	CGGATTCTTGAGTAGTCTCTG	GATCTGTTTTTGTAGAACATGC	203-206	Ramsay et al. (2000)
Barley	Bmag0751	40	CACTGCAAATATTAAAATGGA	GATCTACTGGTCCATAGTTGC	212-234	Ramsay et al. (2000)
Barley	Bmag0807	55	GGATATAAGGGTCCATAGCA	AATTACATCAAATAGGCTCCA	131-152	Ramsay et al. (2000)
Barley	Bmag0813	90	ATGGGTCCATAGCAATAGATA	GGAAGAATCACATCAAATAGG	215-235	Ramsay et al. (2000)
Barley	Bmag0829	40	TAAAAGCCAAACTCGATAATC	TTGTTGATGAGAAGTTTTGTG	217-227	Ramsay et al. (2000)
Barley	Bmag0847	100	CACATCAGATCTGGAGAGATAG	GGATAGAATACACAGCCACTC	215-216	Ramsay et al. (2000)
Barley	Bmag0867	55	CCCCACACTGACCTACAG	TTACATCTGCTAGATCGAAGC	162-169	Ramsay et al. (2000)
Barley	Bmag0870	70	AACCATAGGATTTGTACTAGTTTC	TCATGACATCTCAAGAACG	155-174	Ramsay et al. (2000)
Barley	Bmag0872	55	ATGTACCATTACGCATCCA	GAAATGTAGAGATGGCACTTG	136-161	Ramsay et al. (2000)
Barley	Bmag0873	30	GTTATATTGATTATGGACGGG	GTTTCTTCTAGATTGTAGCCG	208-245	Ramsay et al. (2000)
Barley	Bmag0876	55	AATTAAAAGCTGAAGGTCTACA	CTGCTCCTTCAACGACTAC	161-176	Ramsay et al. (2000)
Barley	Bmag0905	100	TTTATCTCCCCCTAGATAGAAG	TCTCCGTATATTTAGGAAACG	200-214	Ramsay et al. (2000)
Barley	Bmag0914	70	GGGCAATATACAGTTCAACTC	ATGAACTGGAGGCAGTAAATA	207-217	Ramsay et al. (2000)
Barley	Bmag0919	40	ATATCAAGAGATTCAGCATCG	GTGAGCCTGTTTGTAAGAGAG	138-150	Ramsay et al. (2000)
Barley	Bmgcc0001	55	CAGCACTCGGACCACACTTA	ACCACAACCTTGAGGGTGAG	284-285	Ramsay et al. (2000)
Barley	Bmgcc0001	100	CAGCACTCGGACCACACTTA	ACCACAACCTTGAGGGTGAG	284-285	Ramsay et al. (2000)
Barley	Bmgcc0002	55	AATGCTGCAGTGGCTAACCT	CGTGCTCTTGTTCATGGCTA	224-224	Ramsay et al. (2000)
Barley	EBmac0401	100	CCCTGAAAAAAAGATTACATG	CGTAGGCATTCAGAAGCT	213-233	Ramsay et al. (2000)
Barley	EBmac0415	30	GAAACCCATCATAGCAGC	AAACAGCAGCAAGAGGAG	260-282	Ramsay et al. (2000)
Barley	EBmac0542	90	TACACACGAATGTGGCTG	TACTACTGCATGTTGCTCCTA	190-212	Ramsay et al. (2000)
Barley	EBmac0559	25	TTATATGTGGTGGGGAGG	GTAGTAGTTGTGTGGGCCTAG	221-222	Ramsay et al. (2000)
Barley	EBmac0571	30	GAGGAGAGCAAAGTATCCAC	ACATCACATCACATAGCCC	198-200	Ramsay et al. (2000)
Barley	EBmac0574	25	AGGTACTATCATATGTTGATGCA	CACACACACTCCTAGTCCAC	190-191	Ramsay et al. (2000)
Barley	EBmac0603	80	ACCGAAACTAAATGAACTACTTCG	TGCAAACTGTGCTATTAAGGG	185-211	Ramsay et al. (2000)
Barley	EBmac0607	40	GCGAACATTGTCATGTTAGTA	AACCTTATGGATTTGGAGG	177-181	Ramsay et al. (2000)
Barley	EBmac0635	100	TGCTGCGATGATGAGAACT	TAGGGTAGATCCGTCCCTATG	143-153	Ramsay et al. (2000)
Barley	EBmac0656	35	TAGACCTCATGCTCATGG	GTATGTGTAGGTGTAGGAATGC	169-176	Ramsay et al. (2000)
Barley	EBmac0658	70	GTATGCAAGTGTAGGTGTGTG	CATGGGTTTACCCACATAC	239-240	Ramsay et al. (2000)
Barley	EBmac0674	55	GAACGTATAGCAGGAGCAA	CATCGTTCCCTTCATGAT	182-186	Ramsay et al. (2000)
Barley	EBmac0691	40	TTAACAGAGGGCATTGGT	TCCTTTTCTCCATTTGAGTT	142-145	Ramsay et al. (2000)
Barley	EBmac0701	30	ATGATGAGAACTCTTCACCC	TGGCACTAAAGCAAAAGAC	163-185	Ramsay et al. (2000)
Barley	EBmac0755	100	AGCCTTGTGTATCAGGACA	CTGCTGGTGTTCTCTAAAAGT	176-204	Ramsay et al. (2000)
Barley	EBmac0824	80	GCAAGCTTCCTAAATCCTTA	TGCAGACAGTTTTTCATATACA	350-371	Ramsay et al. (2000)
Barley	EBmac0827	55	CATGGTATTCAAACATACACG	AAGGTCTTAAGGGGTGATG	142-159	Ramsay et al. (2000)
Barley	EBmac0871	70	TGCCTCTGTTGTGTTATTGT	CCCCAAGTGAACATTGAC	217-236	Ramsay et al. (2000)
Barley	EBmac0875	70	TTCAGTAGCTATGACATATCTGG	AAGAGGAACGAGCATACC	186-187	Ramsay et al. (2000)
Barley	EBmag0743A	18	AGAGAAATAGGGTGAGAGACC	CTACCATAATAGAGCGACCC	201-203	Ramsay et al. (2000)
Barley	EBmag0755A	70	TGTTTCCTTTTTGGTATCCTA	GTAAACATAACCCTTTAGGCC	208-242	Ramsay et al. (2000)
Barley	EBmag0769	55	AAGAGAAACAAAGAGAGGGAG	ATCTGAGATTGGATCTTTGTG	180-201	Ramsay et al. (2000)
Barley	EBmag0787	80	TATAGCACGCCTTTGAGAG	GTCTATGTGGATCGAGTTCTC	220-240	Ramsay et al. (2000)
Barley	EBmag0814	40	CATACTATACCATGCGCTACA	AGCCCATCTATTGTTCAGTAA	146-153	Ramsay et al. (2000)
Barley	EBmag0833	30	AAGCAATAAGTAAGGTACTCCC	ATTCACGCATCTTATGTCC	218-228	Ramsay et al. (2000)
Barley	EBmag0845	80	CATGAACACCTTTGACAAAC	TCACATTTATGTTACCGATGA	164-192	Ramsay et al. (2000)
Barley	EBmag0902C	40	GCCATAAACACATACACTCAA	GTTCTCGTGTCATATAGGCA	189-190	Ramsay et al. (2000)
Barley	EBmag0922B	160	TGTTATCTCCTGAGCAGGTAC	AGCTCAAGACAGACTTAGTGG	151-182	Ramsay et al. (2000)
Barley	EBmatc0003	30	AATTTTGCAAAGCTGGAGG	CATTATGGTGGGGTTCATGT	132-149	Ramsay et al. (2000)
Barley	EBmatc0039	20	TAGTCTCTTCATTTATACCATCACC	CATGCTGATCCCCCTTCT	160-190	Ramsay et al. (2000)
Barley	EBmatc0055	25	TCACGAGTCATTGGAGGG	AAGCTTCCATTTCTGCGAC	135-152	Ramsay et al. (2000)
Barley	EBmatc0075	70	TGACTTGTGTGTATCACTATTTTCG	TTTCATCATATCACAATAAACATGC	152-194	Ramsay et al. (2000)
Barley	EBmatc0126	20	AATTGTTGATGGAGGAAGGTT	CCACCACCTCCTGTTCTTAAT	145-146	Ramsay et al. (2000)
Barley	EBmatc0137	100	TGGTGAAGTAGATGGGATGAA	ACAAAGAATAAAAGACCTTTCCG	200-209	Ramsay et al. (2000)
Barley	GBM1092	40	GGCAAGAAATCAAGAATCCG	TATCATCAACCCGGTCCAGT	336-338	Stein et al. (2007)
Barley	GBM1102	80	GGCATCTGCTCTTGATGACA	GGAGGAAAATAGGCACGGAT	245-251	Stein et al. (2007)
Barley	GBM1123	35	CTCCCTGCTTGAGCTTTGG	ACCTTCGATCTTCTGGAGCA	463-463,422-428	Stein et al. (2007)
Barley	GBM1126	30	AGCAGATGATTCCCCAGATG	GCCCACGGTGTAGATGTCTT	290-304	Stein et al. (2007)
Barley	GBM1140	40	TGACCGGATCAAACCTCTTC	TAGCATGAACAAAACCGACG	270-270	Stein et al. (2007)
Barley	GBM1143	100	TCCAACGGCACTAGCAATTT	GAAAATATGAAGGCGGACCA	287-291	Stein et al. (2007)
Barley	GBM1159	40	GATTCGCTGATCGACCACTT	ATCGATACAACAGTGTGCCG	251-255	Stein et al. (2007)
Barley	GBM1174	30	TCTGGAAGAGGAAGGTGAGC	TTCCTCTTACCGTTCTTCGC	314-317	Stein et al. (2007)
Barley	GBM1176	30	TATACATCAGCGGGCCTTTT	CTCCAACCTCGCAAAGAGTC	318-325	Stein et al. (2007)
Barley	GBM1215	40	ATGACCAGAAAACGCCTGTC	GGATTCTGCACACACGAGAA	256-257	Stein et al. (2007)
Barley	GBM1218	55	TGACTGGCACTCACAACACA	AGCGCTTCCATCCTTGACTA	171-175	Stein et al. (2007)
Barley	GBM1220	30	GCTACCAGAACCCAGGAACA	TGAGCAACCTGAAACTGTCG	196-201	Stein et al. (2007)
Barley	GBM1221	40	ACCAGCAATCCAAGTTACGG	TGCCTTGGTCTTGGTGTGTA	158-161	Stein et al. (2007)
Barley	GBM1229	30	GGGACCCAGCCAAATTTTA	GGTTGCTGCTGGGTATGTTT	297-299	Stein et al. (2007)
Barley	GBM1233	25	TTAACCCCCAATGTCAGGAA	AATGTGTTCACTGTGGCTGC	263-277	Stein et al. (2007)
Barley	GBM1236	70	GGTCACCTCCTCCTGAGTTG	GAGGATTCGCTCAAAGTTGC	225-234	Stein et al. (2007)
Barley	GBM1251	30	CCAGCAATAACAACGTGTGG	TGTCTTTTATTTCCGGAGCG	276-278	Stein et al. (2007)
Barley	GBM1272	70	CCGTCCAAAGGGTTTTGATT	CTCTGTAAAGGGAGGCAACG	278-285	Stein et al. (2007)
Barley	GBM1280	90	CTTCTTCTTCTTGTTGGGCG	AAGGGATCAGTTTGGTTCCC	318-328	Stein et al. (2007)
Barley	GBM1281	100	CAGCAAGGTCCCAAAGTCTC	GGTACTGAGGTGGAGGACGA	290-296,100-116	Stein et al. (2007)
Barley	GBM1323	100	GCTCTCCAGGGTTCGTTTC	CACCGTCTTGCAGTTGAGAC	226-230,150-160	Stein et al. (2007)
Barley	GBM1350	100	GTCCCTGCATCCTCTCCC	CGTTATGTTGAAGCAGCCCT	442-452	Stein et al. (2007)
Barley	GBM1388	30	ACGCACAGATACGTACACGC	GCCCCTCCTAGAACACAACA	269-285	Stein et al. (2007)
Barley	GBM1389	55	CAGGCTTCCATCATCGTTCT	CCTGTTGCTTCTTTCTTGGG	271-274	Stein et al. (2007)
Barley	GBM1404	40	CAAGCCAGCAAACAAACAAA	GGGAGTACGTGTTGCTCCAT	301-302	Stein et al. (2007)
Barley	GBM1405	35	TACACGCACTGAAAAGACGG	CTCGCTGCTGAGTTTGTCTG	314-323	Stein et al. (2007)
Barley	GBM1411	30	TGCTCTACAAACCGCTGATG	CGGAGTTCAGTTCAGACCGT	273-274	Stein et al. (2007)
Barley	GBM1413	80	GGGTGATTTCCCAGGTTTTT	TTGAGAAAACCACACCCACA	198-208	Stein et al. (2007)
Barley	GBM1419	40	CGTCACGCCACTCACCTC	CTTGAAGTCGGAACCCATGT	132-165	Stein et al. (2007)
Barley	GBM1434	35	CACGAGGCTACAACCCAATC	GTCATCTTCTTGCTGCCTCC	142-146	Stein et al. (2007)
Barley	GBM1436	55	ACGAGGCAAAGGTAGGGTTT	ACTTGATGAAGCCGATGTCC	476-497	Stein et al. (2007)
Barley	GBM1450	40	AAGGTGGCGGAGTTCTACCT	ATCGACCAGTGGAGCACATA	288-292	Stein et al. (2007)
Barley	GBM1463	80	GCTTCTGACCGAGAACGAAC	CATAGCCAGAGGCCATGAAT	310-312	Stein et al. (2007)
Barley	GBM1465	25	ATTGCATCAACCACTACGGC	CAGGACAGCAGAGACCACAA	301-307	Stein et al. (2007)
Barley	GBM1470	25	TTTCCAGTCAGTCAGTCCCA	ACTTTTGATGGACAAACCGC	266-267	Stein et al. (2007)
Barley	GBM1501	40	TGTGGACAGTCAAACACGCT	AAGGAGCACCTGAAAAGCAA	304-315	Stein et al. (2007)
Barley	GBM1509	40	CAATCGTTGTCCAGAACCCT	GGCCGACAAATATGCTTCAT	272-275	Stein et al. (2007)
Barley	GBM1516	100	CCCTCTCCTTTCCCTATCGT	GTGGGGTTGATGTTCCTGTT	128-141	Stein et al. (2007)
Barley	GBMS0119	140	GCCAGTCAATCCAACCCTC	GTGGCTATGATAGGAATAGCCG	131-134	Li et al. (2003)
Barley	GBMS0141	80	ACGACAACATTTTGTTGCCA	TGTGAATTTCTTGGACTTGGG	235-253	Li et al. (2003)
Barley	GBMS0160	40	ATCCAGTGGCCTTTGTATGG	TCAGCTCCTCTCTCTTCATGTG	234-244	Li et al. (2003)
Barley	GBMS0180	120	GGAACTAATGCTTCGGTCCA	TGGTGCAAGTGAGCACCTAC	246-260,112-113	Li et al. (2003)
Barley	GBMS0183	80	TAATGGTGATGGTCTTGAGGC	AAGACTCGCGTGCCTTTTAA	201-234	Li et al. (2003)
Barley	GBMS0244	80	ACCTGAAAAGTCATGGTGGC	ACAGCCAATGACAAGCGAG	277-281	Li et al. (2003)
Barley	GBMS0247	55	ACACCACATTCATCTTCCTTCA	CATTGCTCTGCTTCCTGTCA	264-282	Li et al. (2003)
Barley	GMS0002	30	CCGACAACATGCTATGAAGC	CTGCAGCAAATACCCATGTG	158-175	Struss and Plieske (1998),Li et al. (2003)
Barley	GMS0003	100	TTTCAGCATCACACGAAAGC	TTGCATGCATGCATACCC	172-187	Struss and Plieske (1998),Li et al. (2003)
Barley	GMS0061	40	CACCTGTTCCGTCCCGTC	AACCTCTTTTTTATCCCTCGC	171-174	Struss and Plieske (1998),Li et al. (2003)
Barley	Hv26916	35	ACTCTCCAGCTCGCTCCTCG	GGCTCTCGGCTCTTGCTCTG	139-140	Pillen et al. (2000)
Barley	Hv52867	30	GATGAAGGCGCGTCGAATG	CCAACTGCTCGCCAACACAC	271-272	Pillen et al. (2000)
Barley	HvA22S	100	CTTCGGCTTTCCACACAACG	TTTGAAATACGGACATTTGTAAAG	258-262	Pillen et al. (2000)
Barley	HVACL1	30	TTTGGAATTATTCTGTGGGACC	GGGATTCAATCAAGTATTCGGA	178-187	Becker and Heun (1995)
Barley	HvACL3	25	CCGTCTAGTAGGAGGAGTTATGG	CAAATCTTGTTCTCGCGGTCG	240-245	Pillen et al. (2000)
Barley	HvAQ	20	GAACCCTCTGCCCCTCGC	CGCTTTGCTATGTCGGTCCC	240-241	Pillen et al. (2000)
Barley	HVARHGN	40	TCCATGGATGCAGAAGTAC	CTCTTTCTAGTGTTCGTGGTC	165-172	Ramsay et al. (2000)
Barley	HvB23D4	160	GATGGATGTCAGTCGGTC	ATGAGCAGTAGTACAACTCTAAGC	240-250	Ramsay et al. (2000)
Barley	HVBAMY	35	CAAGCAAAAGGTTAAAGGTGCC	TTGTCGAAACCCATCCGCTC	160-166	Pillen et al. (2000)
Barley	HvBTAI3	55	GCCGCAGTCTCCTCCTCTTG	ACTTGGCGAGGTATGGCTGC	263-270	Pillen et al. (2000)
Barley	HvCH126A	40	CAAGCCGCCAAGTTTGATCC	TGTGCGAGCCAACAAAGCAC	435-452,271-275	Pillen et al. (2000)
Barley	HvCrip	90	AGTGGTGGGAAATAGGTAGTT	GTTTATATGTAACTCTGTGACACG	163-164	Ramsay et al. (2000)
Barley	HVDHN9	30	CATGGACAAGATCAAGGAGAAG	CCCATTATTTATCTGTAGGAACGC	164-179	Becker and Heun (1995)
Barley	HVGLB1	80	GCATGCTAATCACCTAGAAAG	ATTAATCAGGGAACAAACCA	180-181	Ramsay et al. (2000)
Barley	HVGLTP4X3D1	70	AGCTATCGATCCTGAGACAC	CTCTCCCACATGGAGATAATA	138-150	Ramsay et al. (2000)
Barley	HvGLUEND	30	TTCGCCTCCATCCCACAAAG	GCAGAACGAAAGCGACATGC	298-302	Pillen et al. (2000)
Barley	HVH1	55	CAAGTTTGAGAAATATGGACC	CAATTCTGGTTCATAAGTTCC	276-277	Ramsay et al. (2000)
Barley	HvHEMH1	30	TCCTGGCCTTCTTCCTGCTG	AATTATATTGTTATTATCATGGCAGTC	234-234	Pillen et al. (2000)
Barley	HVHOTR1	35	ATGAGCAGTCTTGTCTTAACC	AGTTGGTCGCTAGATCTTATG	197-201	Ramsay et al. (2000)
Barley	HvHVO3	35	CTTCCATGTCACCTACAG	CGAACTGGTATTCCAAGG	266-270	Ramsay et al. (2000)
Barley	HvLOXC	200	CAAACACCTCCGACCACACG	CATGCACCGGCACAACTCTC	218-219	Pillen et al. (2000)
Barley	HvLTPPB	55	TGCTGAGACGCTGAGTACGTTG	CAAACTCACGATTCCTCTCAAAG	345-346,237-250	Pillen et al. (2000)
Barley	HVM0006	200	CATGAATGAATGAATGGTTTTG	CGCATCCGTATGTATGAGTAA	207-209	Saghai Maroof et al. (1994),Liu et al. (1996),Li et al. (2003)
Barley	HVM0009	80	CTTCGACACCATCACCCAG	ACCAAAATCGCATCGAACAT	254-255	Saghai Maroof et al. (1994),Liu et al. (1996),Li et al. (2003)
Barley	HVM0013	70	AGTAGCTATGTGTTTGGATCGC	CATCAAGGGCATCCTCATG	288-288	Saghai Maroof et al. (1994),Liu et al. (1996),Li et al. (2003)
Barley	HVM0022	55	TTTTGGGGCATGCCTACATA	TTTCAAATGGTTGGATTGGA	187-202	Saghai Maroof et al. (1994),Liu et al. (1996),Li et al. (2003)
Barley	HVM0026	90	GGCTATCACATTTGGTACCATC	GCATGTGTAGGTGTTGTTGG	230-238	Saghai Maroof et al. (1994),Liu et al. (1996),Li et al. (2003)
Barley	HVM0027	55	GGTCGGTTCCCGGTAGTG	TCCTGATCCAGAGCCACC	225-230	Saghai Maroof et al. (1994),Liu et al. (1996),Li et al. (2003)
Barley	HVM0031	55	CGGTTTCTGGTTGCTTGG	CGAAGGTCTCAGGCTTCATG	202-203	Saghai Maroof et al. (1994),Liu et al. (1996),Li et al. (2003)
Barley	HVM0036	35	TCCAGCCGAACAATTTCTTG	AGTACTCCGACACCACGTCC	145-183	Saghai Maroof et al. (1994),Liu et al. (1996),Li et al. (2003)
Barley	HVM0040	35	CGATTCCCCTTTTCCCAC	ATTCTCCGCCGTCCACTC	181-197,144-145	Saghai Maroof et al. (1994),Liu et al. (1996),Li et al. (2003)
Barley	HVM0043	140	GGATTTTCTCAAGAACACTT	GCGTGAGTGCATAACATT	257-274	Saghai Maroof et al. (1994),Liu et al. (1996),Li et al. (2003)
Barley	HVM0049	55	CTCTATAGGCACGAAAAATTCC	TTGCACATATCTCTCTGTCACA	132-158	Saghai Maroof et al. (1994),Liu et al. (1996),Li et al. (2003)
Barley	HVM0051	40	TCTAAATTACCTTCCCAGCCA	AAGCAGACATGTAGGAGGTCA	297-301	Saghai Maroof et al. (1994),Liu et al. (1996),Li et al. (2003)
Barley	HVM0060	30	CAATGATGCGGTGAACTTTG	CCTCGGATCTTGGGTCCTT	150-154	Saghai Maroof et al. (1994),Liu et al. (1996),Li et al. (2003)
Barley	HVM0062	55	TCGCGACCAGACGAGAAG	AGCTAGCCGACGACGCAC	287-295	Saghai Maroof et al. (1994),Liu et al. (1996),Li et al. (2003)
Barley	HVM0065	120	AGACATCCAAAAAATGAACCA	TGGTAACTTGTCCCCCAAAG	162-164	Saghai Maroof et al. (1994),Liu et al. (1996),Li et al. (2003)
Barley	HVM0067	35	GTCGGGCTCCATTGCTCT	CCGGTACCCAGTGACGAC	149-158	Saghai Maroof et al. (1994),Liu et al. (1996),Li et al. (2003)
Barley	HVM0068	120	AGGACCGGATGTTCATAACG	CAAATCTTCCAGCGAGGCT	219-250	Saghai Maroof et al. (1994),Liu et al. (1996),Li et al. (2003)
Barley	HVM0074	55	AGGAAGTCATTGCGTGAG	TGATCAAGAATGATAACATGG	221-225	Saghai Maroof et al. (1994),Liu et al. (1996),Li et al. (2003)
Barley	HVMLOB	80	CTCATAACACATGCATCAATG	TCGTAAGATTATCTCGGATGA	184-185	Ramsay et al. (2000)
Barley	HVMLOE	50	CTTCCATGTCACCTACAGC	CGAACTGGTATTCCAAGG	254-270	Ramsay et al. (2000)
Barley	HVMLOH1A	140	CCTCCCCTCTGATATGATAA	GTACAGACGGTTTAATTGTCC	195-218	Ramsay et al. (2000)
Barley	HVMyb	70	CCTACCAGTACCAGCCTAAC	TTCTTCCTCGTGCTTCTC	258-259	Ramsay et al. (2000)
Barley	HvMYB1G	30	CCCCTGTCTGTGACGTGGAG	CAACGGGGCAAACAAAATGG	209-211	Pillen et al. (2000)
Barley	HvPAF93	40	TGACGGACAGGGGCCTACTC	CCTCCTCCTCCTCCTCCTCG	351-354	Pillen et al. (2000)
Barley	HVPLASC1	70	ATATTATGATGAGGACATGCA	AACCTAGCTAATCTGGATGC	161-164	Ramsay et al. (2000)
Barley	HVPLASC1B	200	GTGCATGCATCATATTGATTA	ACGTACGTACTTATCACGAAGA	141-147	Ramsay et al. (2000)
Barley	HVPM2GENE	120	CAACTGCCTCTCCTACAACTA	CCAATAATGGAATCATGAAAC	234-257	Ramsay et al. (2000)
Barley	HVPsa	120	CATCGTCGCCTACTACATC	CAGATCAATCTTTCACCATTT	243-267	Ramsay et al. (2000)
Barley	HVSCI2	65	AATCAACCGAATAAATAAGCA	CATAACACATCCATACTTCCC	209-220,161-170	Ramsay et al. (2000)
Barley	HvSS1	30	TGGCCTTGGTGAATGTTTCG	TGTGGAGGCGAGTCAGCTTG	278-286	Pillen et al. (2000)
Barley	HVSS1B	100	CTGAAAAGTAATCACCAAACC	CAAAAGTAACGGAAAGGTAAA	197-219	Ramsay et al. (2000)
Barley	HVTUB	40	CATTCTTTACACCCAAGAAAG	CAGTAGAGCTCCCAGCAA	185-186	Ramsay et al. (2000)
Barley	HVU234531	70	TAGTTCTTCCAACTGAACTGC	TAACTAAGCTAGCTGCTCCTG	137-138	Ramsay et al. (2000)
Barley	HVU234702B	55	ATAGTAGTACTTTTGGGCCAG	TAGCACAGTACGTATGCATG	164-187	Ramsay et al. (2000)
Barley	HVU9801	80	TCTACGGACACCTAGTCAAG	AGGCAGATACACCATTATTTC	139-140	Ramsay et al. (2000)
Barley	S69616	70	CTTGACTTGTGTGTATCGCTA	GCTCTATACAGTGGTTTCGTC	186-209	Ramsay et al. (2000)
Barley	scind00046	80	GAGCACGAGGATGAGAGGAG	TTTTACGGGATCAAAGCTGAG	460-461,238-266	Rostoks et al. (2005)
Barley	scind00149	70	TTGTGGGGTTTTACCTGTGA	ACAAACCAACCGAGCAGAAT	237-238	Rostoks et al. (2005)
Barley	scind02587	55	GGTGACCCAGCCAAATTTTA	GCAGCTGCTAGTTGGTTCATC	236-237	Rostoks et al. (2005)
Barley	scind02622	40	TCATGCATGGTAGAGGTCCA	TTGAGAACCACTCGTCAGGA	325-331	Rostoks et al. (2005)
Barley	scssr00334	55	CAAACAGCCACTGTCCTAGC	AGGGCGAGGTAGATGACG	235-240	Ramsay et al. (2004), Rostoks et al. (2005)
Barley	scssr03906	55	ACCATGTCTTCCCCAAGC	GGAAGTGGACGAAGAACTCC	236-258	Ramsay et al. (2004), Rostoks et al. (2005)
Barley	scssr04163	40	GAAGAAACAACCCAACTTCC	AGGATCGTACGAAGAACAGC	185-206	Ramsay et al. (2004), Rostoks et al. (2005)
Barley	scssr08238	55	CAGCAGCAGATCAAATCAGG	TACTCTTCTCTTGGCCTTGG	223-228	Ramsay et al. (2004), Rostoks et al. (2005)
Barley	scssr09041	35	CATGTCAGTGGGGTTCTAGC	TCTACTTGGACCTGCTGACC	194-210,133-135	Ramsay et al. (2004), Rostoks et al. (2005)
Barley	scssr10148	55	AAGCAGCAAAGCAAAGTACC	TCATCAGCATCTGATCATCC	213-235	Ramsay et al. (2004), Rostoks et al. (2005)
Barley	scssr10226	70	TTCCAAGAGAAAGTGCATGG	ACATCGCCAGTATGTTTTCC	218-223	Ramsay et al. (2004), Rostoks et al. (2005)
Barley	scssr25538	80	CCTCCCACTATCTCTTCTCTCC	GAGTGTTACTGCCGATTTGC	442-454	Ramsay et al. (2004), Rostoks et al. (2005)
Barley	scssr25691	70	ACGAGCTGATATCCCACGAG	TCCGAGCTTCTTATCTTTGG	254-255	Ramsay et al. (2004), Rostoks et al. (2005)
Barley	TaCMD	80	CGTCATGGTCTCCGTCTTCG	ACTTGGCGAGGTATGGCTGC	239-245	Pillen et al. (2000)
Cherry	BPPCT002	50	TCGACAGCTTGATCTTGACC	CAATGCCTACGGAGATAAAAGAC	214-230	Dirlewanger et al. (2002)
Cherry	BPPCT004	50	CTGAGTGATCCATTTGCAGG	AGGGCATCTAGACCTCATTGTT	210-242	Dirlewanger et al. (2002)
Cherry	BPPCT005	40	GCTAGCAGGGCACTTGATC	ACGCGTGTACGGTGGAT	192-216	Dirlewanger et al. (2002)
Cherry	BPPCT008	40	ATGGTGTGTATGGACATGATGA	CCTCAACCTAAGACACCTTCACT	123-140	Dirlewanger et al. (2002)
Cherry	BPPCT009	50	ATTCGGGTCGAACTCCCT	ACGAGCACTAGAGTAACCCTCTC	183-202	Dirlewanger et al. (2002)
Cherry	BPPCT010	35	AAAGCACAGCCCATAATGC	GTACTGTTACTGCTGGGAATGC	147-165	Dirlewanger et al. (2002)
Cherry	BPPCT011	35	TCTGAGGGCTAGAGTGGGC	TGTTTCAGGAGTCGAACAGC	203-219	Dirlewanger et al. (2002)
Cherry	BPPCT012	35	ACTTCCATTGTCAGGCATCA	GGAGCAACGATGGAGTGC	183-197	Dirlewanger et al. (2002)
Cherry	BPPCT014	40	TTGTCTGCCTCTCATCTTAACC	CATCGCAGAGAACTGAGAGC	220-238	Dirlewanger et al. (2002)
Cherry	BPPCT016	50	GATTGAGAGATTGGGCTGC	GAGGATTCTCATGATTTGTGC	181-195	Dirlewanger et al. (2002)
Cherry	BPPCT017	50	TTAAGAGTTTGTGATGGGAACC	AAGCATAATTTAGCATAACCAAGC	227-241	Dirlewanger et al. (2002)
Cherry	BPPCT018	70	CTCAACTGCTGTCCTCACTTC	CATGTCTGATCCTAACCCCA	221-238	Dirlewanger et al. (2002)
Cherry	BPPCT023	70	TGCAGCTCATTACCTTTTGC	AGATGTGCTCGTAGTTCGGAC	262-288	Dirlewanger et al. (2002)
Cherry	BPPCT024	50	GAGGAATGTGCCTCTTCTGG	CTCCCGTACGCGTTTACC	120-134	Dirlewanger et al. (2002)
Cherry	BPPCT026	70	ATACCTTTGCCACTTGCG	TGAGTTGGAAGAAAACGTAACA	195-225	Dirlewanger et al. (2002)
Cherry	BPPCT027	35	CTCTCAAGCATCATGGGC	TGTTGCCCGGTTGTAATATC	274-289	Dirlewanger et al. (2002)
Cherry	BPPCT028	35	TCAAGTTAGCTGAGGATCGC	GAGCTTGCCTATGAGAAGACC	184-199	Dirlewanger et al. (2002)
Cherry	BPPCT030	35	AATTGTACTTGCCAATGCTATGA	CTGCCTTCTGCTCACACC	171-197	Dirlewanger et al. (2002)
Cherry	BPPCT034	50	CTACCTGAAATAAGCAGAGCCAT	CAATGGAGAATGGGGTGC	252-296	Dirlewanger et al. (2002)
Cherry	BPPCT035	50	TGAAGGATGGCTCTGATACC	AATTCATCTACTTCTTCCTCAAGC	193-209,408-418	Dirlewanger et al. (2002)
Cherry	BPPCT039	50	AATACGTACCCTAAAGCTTCTGC	GATGTCATGAAGATTGGAGAGG	169-195	Dirlewanger et al. (2002)
Cherry	BPPCT040	50	ATGAGGACGTGTCTGAATGG	AGCCAAACCCCTCTTATACG	153-191	Dirlewanger et al. (2002)
Cherry	BPPCT041	35	CAATAAGGCATTTGGAGGC	CAGCCGAACCAAGGAGAC	232-246	Dirlewanger et al. (2002)
Cherry	BPPCT042	70	AACCCTACTGGTTCCTCAGC	GACCAGTCCTTTAGTTGGAGC	247-261	Dirlewanger et al. (2002)
Cherry	PceGA59	50	AGAACCAAAAGAACGCTAAAATC	CCTAAAATGAACCCCTCTACAAAT	219-237	Cantini et al. (2001)
Cherry	pchcms04	70	CTCACGCTATTTCTCGG	CCTCGACGAAGAGCTCG	264-316	Sosinski et al. (2000)
Cherry	pchgms02	35	GTCAATGAGTTCAGTGTCTACACTC	AATCATAACATCATTCAGCCACTGC	167-182	Sosinski et al. (2000)
Cherry	pchgms03	50	ACGGTATGTCCGTACACTCTCCATG	CAACCTGTGATTGCTCCTATTAAAC	215-230	Sosinski et al. (2000)
Cherry	pchgms04	70	ATCTTCACAACCCTAATGTC	GTTGAGGCAAAAGACTTCAAT	186-201	Sosinski et al. (2000)
Cherry	pchgms05	70	CCAGTAGATTTCAACGTCATCTACA	GGTTCACTCTCACATACACTCGGAG	198-216	Sosinski et al. (2000)
Cherry	pchgms10	60	GGTCACGCATCCTTTCATTT	GACACCTCCATTTGTATCAAAGC	220-237	Wang et al. (2002)
Cherry	pchgms11(1)	60	AAGCAATAAAACCAGCAGCAA	TCAATCAATTGGCATGTTCG	246-268	Wang et al. (2002)
Cherry	pchgms11(2)	70	TTGAGGCCCACTTATTAGCC	CCCCCATTATTCAAACTTCTG	291-313	Wang et al. (2002)
Cherry	pchgms15	35	TGTCCCCTAGCCATGCTAAT	CGGACAGTTATTCAGGCAAT	335-349	Wang et al. (2002)
Cherry	pchgms16	50	TCATTGGGCCAAGAAAAGTC	TGAGGTTCCTATCTGCTTGG	248-262	Wang et al. (2002)
Cherry	pchgms19	70	GAAGCACAAGTTGGTGCAAA	GCACAACATGGACCAAATGA	159-192,444-458	Wang et al. (2002)
Cherry	PMS2	70	CACTGTCTCCCAGGTTAAACT	CCTGAGCTTTTGACACATGC	162-188	Cantini et al. (2001)
Cherry	PMS3	60	TGGACTTCACTCATTTCAGAGA	ACTGCAGAGAATTTCACAACCA	222-258	Cantini et al. (2001)
Cherry	PMS40	60	TCACTTTCGTCCATTTTCCC	TCATTTTGGTCTTTGAGCTCG	126-152	Cantini et al. (2001)
Cherry	PMS49	50	TCACGAGCAAAAGTGTCTCTG	CACTAACATCTCTCCCCTCCC	144-204	Cantini et al. (2001)
Cherry	PMS67	45	AGTCTCTCACAGTCAGTTTCT	TTAACTTAACCCCTCTCCCTCC	184-208	Cantini et al. (2001)
Cherry	PS08E08	50	CCCAATGAACAACTGCAT	CATATCAATCACTGGGATG	211-228	Sosinski et al. (2000)
Cherry	PS12A02	60	GCCACCAATGGTTCTTCC	AGCACCAGATGCACCTGA	193-219	Sosinski et al. (2000)
Cherry	SrChrry[AB]	50	GCTGGAACCGTTGAATTCA	GGGGCATATCTAAGTATAA	266-280	Downey and Iezzoni (2000)
Cherry	UDP96-001	45	AGTTTGATTTTCTGATGCATCC	TGCCATAAGGACCGGTATGT	156-171	Cipriani et al (1999)
Cherry	UDP96-003	50	TTGCTCAAAAGTGTCGTTGC	ACACGTAGTGCAACACTGGC	115-130	Cipriani et al (1999)
Cherry	UDP96-018	45	TTCTAATCTGGGCTATGGCG	GAAGTTCACATTTACGACAGGG	273-287	Cipriani et al (1999)
Cherry	UDP96-019	70	TTGGTCATGAGCTAAGAAAACA	TAGTGGCACAGAGCAACACC	159-173,354-368	Cipriani et al (1999)
Wheat	barc0001	100	GCGATGCTTTTGCCTTGTTTCAG	GCGGCCCCTTTGACTCTTCATAG	310-314	Song et al. (2005)
Wheat	barc0003	100	TTCCCTGTGTCTTTCTAATTTTTTTT	GCGAACTCCCGAACATTTTTAT	228-234	Song et al. (2005)
Wheat	barc0007	70	GCGAAGTACCACAAATTTGAAGGA	CGCCATCTTACCCTATTTGATAACTA	307-310	Song et al. (2005)
Wheat	barc0008	90	GCGGGAATCATGCATAGGAAAACAGAA	GCGGGGGCGAAACATACACATAAAAACA	286-301	Song et al. (2005)
Wheat	barc0009	80	GCGGTCGGTGTCTCCAGTTTTTTTATCA	GCGACATGCGGACAGTATTTAAATTTC	243-244	Song et al. (2005)
Wheat	barc0011	200	GCGATGCGTGTAAAGTCTGAAGATGA	GCGTCCATGGAGCTCTGTTTTATCTGA	303-304,339-357	Song et al. (2005)
Wheat	barc0012	80	CGACAGAGTGATCACCCAAATATAA	CATCGGTCTAATTGTCAATGTA	195-250	Song et al. (2005)
Wheat	barc0016	70	GCGTTGCGAGATCTTATGGGTTT	GCGCGTTTTTCGAATACCTTGT	144-150	Song et al. (2005)
Wheat	barc0017	80	GCGCAACATATTCAGCTCAACA	TCCACATCTCGTCCCTCATAGTTTG	302-324	Song et al. (2005)
Wheat	barc0020	55	GCGATCCACACTTTGCCTCTTTTACA	GCGATGTCGGTTTTCAGCCTTTT	223-230	Song et al. (2005)
Wheat	barc0021	80	GCGTCTTCCGGTTTTGTTTACTTTTC	GCGTTAGGGCTATGGCGGTGTG	241-255	Song et al. (2005)
Wheat	barc0027	80	GCGTAGTGCATGAAAAAGCCAATAA	TGGATTTCCGACCTACACAGAC	207-210	Song et al. (2005)
Wheat	barc0042	70	GCGACTCCTACTGTTGATAGTTC	GCGTTCTTTTATTACTCATTTTGCAT	141-151	Song et al. (2005)
Wheat	barc0044	80	CCCTACAAAATACGAACATGAAGTCAG	GGGTCCTACTCAGATAGTGACAGTCAAC	152-156	Song et al. (2005)
Wheat	barc0045	100	CCCAGATGCAATGAAACCACAAT	GCGTAGAACTGAAGCGTAAAATTA	219-245	Song et al. (2005)
Wheat	barc0049	100	GTCCCACCAAATTAACAGCTCCTA	AGGCGCAGTGCTCGAAGAATATTAT	240-256	Song et al. (2005)
Wheat	barc0052	35	GCGCCATCCATCAACCGTCATCGTCATA	GCGAGGAAGGCGGCCACCAGAATGA	151-166	Song et al. (2005)
Wheat	barc0053	80	GCGTCGTTCCTTTGCTTGTACCAGTA	GCGCGTCCTTCCAATGCAGAGTAGA	332-341	Song et al. (2005)
Wheat	barc0056	70	GCGGGAATTTACGGGAAGTCAAGAA	GCGAGTGGTTCAAATTTATGTCTGT	140-154	Song et al. (2005)
Wheat	barc0058	140	GCGACTTTGTGTATATGTTTTAA	ATGGGGCAATTAGTGTTTTCTTCGT	306-308	Song et al. (2005)
Wheat	barc0060	40	CATGCTCACAAAACCCACAAGACT	CTCGAAAGGCGGCACCACTA	258-284	Song et al. (2005)
Wheat	barc0061	80	TGCATACATTGATTCATAACTCTCT	TCTTCGAGCGTTATGATTGAT	166-201	Song et al. (2005)
Wheat	barc0064	70	GCGGAGTCTGCAATTAGTATAGGTAT	GCATCCACCTCCGCAGTCAGT	147-164	Song et al. (2005)
Wheat	barc0065	55	CCCATGGCCAAGTATAATAT	GCGAAAAGTCCATAGTCCATAGTCTC	130-145	Song et al. (2005)
Wheat	barc0067	70	GCGGCATTTACATTTCAGATAGA	TGTGCCTGATTGTAGTAACGTATGTA	134-147	Song et al. (2005)
Wheat	barc0071	40	GCGCTTGTTCCTCACCTGCTCATA	GCGTATATTCTCTCGTCTTCTTGTTGGTT	130-156	Song et al. (2005)
Wheat	barc0074	55	GCGCTTGCCCCTTCAGGCGAG	CGCGGGAGAACCACCAGTGACAGAGC	204-222	Song et al. (2005)
Wheat	barc0075	40	AGGGTTACAGTTTGCTCTTTTAC	CCCGACGACCTATCTATACTTCTCTA	145-149	Song et al. (2005)
Wheat	barc0076	100	ATTCGTTGCTGCCACTTGCTG	GCGCGACACGGAGTAAGGACACC	238-250,381-382	Song et al. (2005)
Wheat	barc0079	100	GCGTTGGAAAGGAGGTAATGTTAGATAG	TCGTGGGTTACAAGTTTGGGAGGTCA	178-204	Song et al. (2005)
Wheat	barc0080	55	GCGAATTAGCATCTGCATCTGTTTGAG	CGGTCAACCAACTACTGCACAAC	138-151	Song et al. (2005)
Wheat	barc0085	90	GCGAACGCTGCCCGGAGGAATCA	GCGTCGCAGATGAGATGGTGGAGCAAT	253-262	Song et al. (2005)
Wheat	barc0088	100	AGGCCTAGAGACTCAAAGCTG	GCGCTCTTCATCAACACATTCCTCATCG	150-153	Song et al. (2005)
Wheat	barc0091	140	TTCCCATAACGCCGATAGTA	GCGTTTAATATTAGCTTCAAGATCAT	160-178	Song et al. (2005)
Wheat	barc0092	80	GCGGTTGTGATGTGCTGAAAGATGAATGT	GCGTGGGCTGTTTCTTCCTTTTGTTTTC	183-205	Song et al. (2005)
Wheat	barc0095	55	GGGGTGTGGTTGTTTGTAAGG	TGCGAATTCTATATACGATCTTGAGC	227-253	Song et al. (2005)
Wheat	barc0096	80	AAGCCTTGTTGTTCCGTATTATT	GCGGTTTATATTTTGTGGTTGAGCATTTT	223-267	Song et al. (2005)
Wheat	barc0101	70	GCTCCTCTCACGATCACGCAAAG	GCGAGTCGATCACACTATGAGCCAATG	187-196	Song et al. (2005)
Wheat	barc0102	55	GGAGAGGACCTGCTAAAATCGAAGACA	GCGTTTACGGATCAGTGTTGGAGA	184-228	Song et al. (2005)
Wheat	barc0105	120	CAGGAAGAAAAGGAAAGCATGCGACAA	GCGGTGTGGCAATAATTACTTTTT	168-193	Song et al. (2005)
Wheat	barc0106	70	GCCCTCAAATAATTACGCCAATCCCTATG	GCGTCAAGATCAGAAGGCATCCTATTATTG	169-177	Song et al. (2005)
Wheat	barc0107	140	CGAACTGAAACTGAAAACACAGACATC	AGGGAGAGTGGACGTCATAATTTGTG	217-223	Song et al. (2005)
Wheat	barc0108	120	GCGGGTCGTTTCCTGGAAATTCATCTAA	GCGAAATGATTGGCGTTACACCTGTTG	175-198	Song et al. (2005)
Wheat	barc0109	140	GGCAAAAGAGAAGGCTCGGAAGAACC	CGCATCGACGTAACATCACCACAATCATTT	254-275	Song et al. (2005)
Wheat	barc0110	140	CCCGAACAATGGCTTTGGTGTCGTAAT	CATGGTGACGGCAAGTGTGAGGT	202-246	Song et al. (2005)
Wheat	barc0111	80	GCGGTCACCAGTAGTTCAACA	GCGTATCCCATTGCTCTTCTTCACTAAC	204-210	Song et al. (2005)
Wheat	barc0123	120	GGCCGAATTGAAAAAGCC	CCTGCCGTGTGCCGACTA	302-349	Song et al. (2005)
Wheat	barc0127	140	TGCATGCACTGTCCTTTGTATT	AAGATGCGGGCTGTTTTCTA	228-238	Song et al. (2005)
Wheat	barc0130	40	CGGCTAGTAGTTGGAGTGTTGG	ACCGCCTCTAGTTATTGCTCTC	305-311	Song et al. (2005)
Wheat	barc0137	160	GGCCCATTTCCCACTTTCCA	CCAGCCCCTCTACACATTTT	275-290	Song et al. (2005)
Wheat	barc0138	140	CTCGATTCGCCGTCAG	GTGGGGGAAGAAGAAACC	211-214	Song et al. (2005)
Wheat	barc0139	180	AGAAGCTCCCCTAAACTGAG	CGACGCTGATGAATGAAT	249-261	Song et al. (2005)
Wheat	barc0140	120	CGCCAACACCTACCATT	TTCTCCGCACTCACAAAC	168-179	Song et al. (2005)
Wheat	barc0141	140	GGCCCATGGATAATTTTTGAAATG	CAATTCGGCCAAAGAAGAAGTCA	285-308	Song et al. (2005)
Wheat	barc0143	180	TTGTGCCAAATCAAGAACAT	GGTTGGGCTAGGATGAAAAT	264-271	Song et al. (2005)
Wheat	barc0144	80	GCGTTTTAGGTGGACGACATAGATAGA	GCGCCACGGGCATTTCTCATAC	264-279	Song et al. (2005)
Wheat	barc0153	200	CGCGCCTTGCTTTATTAGTATTAGTATT	GCGGCATGCACATATAATTCTCATTGACT	209-270	Song et al. (2005)
Wheat	barc0158	100	TGTGTGGGAAGAAACTGAGTCATC	AGGAATACCAAAAGAAGCAAACCAAC	275-288	Song et al. (2005)
Wheat	barc0160	80	GGTTGTTCCTAGGAAATTTCTATAATAACTG	GCGACTTTCATGATCAAGATGGCATC	145-152	Song et al. (2005)
Wheat	barc0164	55	TGCAAACTAATCACCAGCGTAA	CGCTTTCTAAAACTGTTCGGGATTTCTAA	215-248	Song et al. (2005)
Wheat	barc0169	30	CCGCGAACCATACAAAGGAAAC	GCTATAGAGGCGCCTTGGAGTACC	122-123,151-157	Song et al. (2005)
Wheat	barc0170	55	CGCTTGACTTTGAATGGCTGAACA	CGCCCACTTTTTACCTAATCCTTTTGAA	193-240	Song et al. (2005)
Wheat	barc0172	90	GCGAAATGTGATGGGGTTTATCTA	GCGATTTGATTTAACTTTAGCAGTGAG	210-221	Song et al. (2005)
Wheat	barc0173	160	GGGGATCCTTCAACAATAACA	GCGAGATGGCATTTTTAAATAAAGAGAC	266-288	Song et al. (2005)
Wheat	barc0174	70	TGGCATTTTTCTAGCACCAATACAT	GCGAACTGGACCAGCCTTCTATCTGTTC	193-238	Song et al. (2005)
Wheat	barc0176	120	GCGAAAGCCATCAAACACTATCCAACT	GGTAACTAAGCACGTCACAAGCATAAA	258-300	Song et al. (2005)
Wheat	barc0177	70	GCGATCCTGTTGTTGAGCGTTTGCATAA	TCCCGTTTTCCCGTGTGTTAGTCTA	167-191	Song et al. (2005)
Wheat	barc0184	140	TTCGGTGATATCTTTTCCCCTTGA	CCGAGTTGACTGTGTGGGCTTGCTG	230-252	Song et al. (2005)
Wheat	barc0193	180	GCGCATCCATATTTTTCCAGCAAGCACTT	GCGTTCTTGTTTGTGGTTTCTATTTTTCT	137-137,300-328	Song et al. (2005)
Wheat	barc0198	70	CGCTGAAAAGAAGTGCCGCATTATGA	CGCTGCCTTTTCTGGATTGCTTGTCA	164-197	Song et al. (2005)
Wheat	barc0202	100	GCGATGTCCAATTTTTCTCCCGTTGC	CGATTCGAGTCACGCTGGTA	325-347	Song et al. (2005)
Wheat	barc0206	40	GCTTTGCCAGGTGAGCACTCT	TGGCCGGGTATTTGAGTTGGAGTTT	107-107,264-267	Song et al. (2005)
Wheat	barc0216	100	TGACGACCCAATCCATAGACA	GGTGATTATTCGTGAGTTCCCTGTG	130-136	Song et al. (2005)
Wheat	barc0222	70	AAATCCGGCATCTGCTGTATCCATA	GTCCGGCCGCTGAATACTGTT	218-224	Song et al. (2005)
Wheat	barc0235	140	GCGCTCACCCTCCTACACTTCCTA	GCGCAAGTCTGTCAAAGCCTAA	341-345	Song et al. (2005)
Wheat	barc0243	100	CGCAAAATCGAAATTAAAAATGGAAA	GATCCTCCTTTCAGCTGGCCTATTA	232-268	Song et al. (2005)
Wheat	barc0271	120	CGCACCTAATATCGTAAAACAATGTA	CGCTTTCCCAGAATATTATTTGTATTGT	196-200	Song et al. (2005)
Wheat	barc0273	120	AATTCAGAGAAACACACCTCCCTTTTA	ACTCCATCAACCCCGTTCATTA	252-261	Song et al. (2005)
Wheat	barc0278	90	GCATGCACTACGCTCAGAATAAAC	TAAAAGGCCCGTCAACATACAAGTA	310-353	Song et al. (2005)
Wheat	barc0284	160	GCGTCAGAAATGCAAGAAAAATAGG	GCGGAAGAAAAGGACGAAGACAAG	250-280	Song et al. (2005)
Wheat	barc0286	200	GCGAAGAAAACATTAGACCAAAA	GCGATATGTTTCCCGACAACTA	290-299	Song et al. (2005)
Wheat	barc0288	160	GGGTTTTGCTTGGTTGACA	CGGGACGATTTTATTTAGGAGT	272-275	Song et al. (2005)
Wheat	barc0292	100	GCGTGTGAGTCAATCCGTGCTTTAT	GCGTTGGTTTTAAGAGGTGCCTGAA	100-126,230-242,343-355	Song et al. (2005)
Wheat	barc0309	70	GCGAAAGCCCTAAAGTTACAA	AAGCCGCAGAGAAGGTCAGC	182-185	Song et al. (2005)
Wheat	barc0314	70	CTGTGGAAACCAATAAAAACAA	GTGCGCGAATAACTACAAGAAA	294-313	Song et al. (2005)
Wheat	barc0318	140	CGACTAACAATTTTTCATTT	TGATTTCGCTAACAAGGAG	288-300	Song et al. (2005)
Wheat	barc0323	140	GCGAATCTGATGTGGCATGTTAGTT	GGCATATTTCCTTCACAGTTTT	131-139	Song et al. (2005)
Wheat	barc0324	100	CCAATTCTGCCCATAGGTGA	GAGGAAATAAGATTCAGCCAACTG	263-294	Song et al. (2005)
Wheat	cfa2028	30	TGGGTATGAAAGGCTGAAGG	ATCGCGACTATTCAACGCTT	292-296	Sourdille et al. (2001)
Wheat	cfa2058	70	CCCATTGCCATCTCAGTCTT	ATAGTAGGCCCAAAGCGATG	261-264,301-301	Sourdille et al. (2001)
Wheat	cfa2076	70	CGAAAAACCATGATCGACAG	ACCTGTCCAGCTAGCCTCCA	170-174	Sourdille et al. (2001)
Wheat	cfa2155	55	TTTGTTACAACCCAGGGGG	TTGTGTGGCGAAAGAAACAG	249-255	Sourdille et al. (2001)
Wheat	cfa2163	90	TTGATCCTTGATGGGAGGAG	CATCATTGTGTTTACGTTCTTTCA	207-217	Sourdille et al. (2001)
Wheat	cfa2179	30	GCATCGACTTCCTCCTCCTA	TCCGCAGCAGTTCTATGTTG	318-332	Sourdille et al. (2001)
Wheat	cfa2183	160	TCTTGGATGGATTTGTGAGC	TTCCTTCTCCTTCATTAGCTGC	189-199,320-320	Sourdille et al. (2001)
Wheat	cfa2191	70	AGAGCAGGAGGTTGGGTTCT	CCGGAATTTCACTACCAGGA	200-200	Sourdille et al. (2001)
Wheat	cfa2234	70	AATCTGACCGAACAAAATCACA	TCGGAGAGTATTAGAACAGTGCC	178-182	Sourdille et al. (2001)
Wheat	cfa2250	40	AGCCATAGATGGCCCTACCT	CACTCAATGGCAGGTCCTTT	322-328	Sourdille et al. (2001)
Wheat	cfa2263	80	GGCCATGTAATTAAGGCACA	CTCCCAGGAGTACAGAAGAGGA	166-182	Sourdille et al. (2001)
Wheat	cfd0004	60	TGCTCCGTCTCCGAGTAGAT	GGGAAGGAGAGATGGGAAAC	285-299	Guyomarch et al. (2002)
Wheat	cfd0010	70	CGTTCTATGACGTGTCATGCT	TCCATTTTCAAAAACACCCTG	319-322	Guyomarch et al. (2002)
Wheat	cfd0011	180	GGATTTGCCTTGGATTTGAA	TTGCATCTCACGCACCTAAG	489-490,440-440,389-390	Guyomarch et al. (2002)
Wheat	cfd0024	30	GGCGCAATCTGAAAGAAAAG	CCAGGTCCCACTTTCGTCT	306-314	Guyomarch et al. (2002)
Wheat	cfd0027	55	GCAGCAAGATCAAATCGACA	ACTGAGGACTTGGTGCCATC	182-190	Guyomarch et al. (2002)
Wheat	cfd0028	40	TGCATCTTATTACTGGAGGCATT	CGCATGCCCTTATACCAACT	170-171	Guyomarch et al. (2002)
Wheat	cfd0063	40	TCCTGAGGATGTTGAGGACC	GAGAGAGGCGAAACATGGAC	155-156	Guyomarch et al. (2002)
Wheat	cfd0064	20	ACAGTGTTGTTGCCCCTTTC	CCCATGTTACAGCTTTGGGT	274-276	Guyomarch et al. (2002)
Wheat	cfd0083	100	AAGGATGGAGAGGACCCCTA	GGAGGTGGAGCAACCTATCA	265-271	Guyomarch et al. (2002)
Wheat	cfd0084	140	GTTGCCTCGGTGTCGTTTAT	TCCTCGAGGTCCAAAACATC	220-236	Guyomarch et al. (2002)
Wheat	cfd0086	80	TTAATGAGCGTCAGTACTCCC	GCAACCATGTTTAAGCCGAT	297-317	Guyomarch et al. (2002)
Wheat	cfd0089	90	TTAGCAGATAAGAGCTAAGCTATGG	GCAGTCTTTTTCCTGCGTTC	190-191	Guyomarch et al. (2002)
Wheat	cfd0106	55	ACGGGTGGTTTTGCTCAGT	ACTCCACCAGCGGAGAAATA	205-226	Guyomarch et al. (2002)
Wheat	cfd0116	40	TTTGCCCATTACAACAAGCA	CAAGCAGCACCTCATGACAG	259-263	Guyomarch et al. (2002)
Wheat	cfd0132	40	CAAATGCTAATCCCCGCC	TGTAAACAAGGTCGCAGGTG	151-188	Guyomarch et al. (2002)
Wheat	cfd0141	25	CGTAAAGATCCGAGAGGGTG	TCCGAGGTGCTACCTACCAG	190-192	Guyomarch et al. (2002)
Wheat	cfd0160	30	CCACTACTGCGGCTAGGTCT	CTTTTCCGTGTCTCCCTAGC	230-235	Guyomarch et al. (2002)
Wheat	cfd0175	80	TGTCGGGGACACTCTCTCTT	ACCAATGGGATGCTTCTTTG	308-313	Guyomarch et al. (2002)
Wheat	cfd0183	55	ACTTGCACTTGCTATACTTACGAA	GTGTGTCGGTGTGTGGAAAG	213-225	Guyomarch et al. (2002)
Wheat	cfd0201	25	ACAAGACCACACCTCCAAGG	CGGTTTGGGTTTTGTGATCT	225-252	Guyomarch et al. (2002)
Wheat	cfd0226	120	CCACAAACTTTGATGAATGATTACT	GCGCTATGCTTCATGACATT	237-239	Guyomarch et al. (2002)
Wheat	cfd0242	40	CCAGTTTGCAGCAGTCACAT	CAGACCTTAACGGGGTTGAA	244-247	Guyomarch et al. (2002)
Wheat	cfd0255	70	AAGTCGACAGGTCGGTTGAG	TTTACGCAGGATACGGCTCT	271-272	Guyomarch et al. (2002)
Wheat	cfd0287	120	TCAAGAAGATGCGTTCATGC	GGGAGCTTTCCCTAGTGCTT	294-302	Guyomarch et al. (2002)
Wheat	cnl0045	80	GAGAGAGCTTCGTCCCACTC	CACCACTCGTTTCTTTCACTTT	200-203	Yu et al. (2004a)
Wheat	cnl0047	80	GACTCGCACGATTTCTCCTC	GCCAGACAACCAATTCAGGT	229-230,137-137	Yu et al. (2004a)
Wheat	cnl0064	70	AATCAACAACAACGCCACAC	CATCAGCCAGAACAAGCTCA	286-290	Yu et al. (2004a)
Wheat	cnl0076	90	GCGGTTTCCTCCTTCCTCT	CTCCACCTTGTCGAACGTC	413-418	Yu et al. (2004a)
Wheat	cnl0122	120	CGCTTCCTCCAATTCTCATT	TGCTGCTCCGCCTTAATAGT	169-170	Yu et al. (2004a)
Wheat	cnl0152	100	ACAAAGGCTCACCGTGGAA	GTCGGAGGCGATGAACTCT	238-239	Yu et al. (2004a)
Wheat	gdm0061	10	TTCTTTGCGTGTGTGCGT	CGCACTTTTTACTAGGGGTC	135-156	Pestsova et al. (2000)
Wheat	gdm0077	25	GACACACAATAGCCAAAGCA	TGATGTCGGCACTATTTTGG	170-172	Pestsova et al. (2000)
Wheat	gdm0088	25	TCCCACCTTTTTGCTGTAGA	AAGGACAAATCCCTGCATGA	157-162	Pestsova et al. (2000)
Wheat	gdm0093	30	AAAAGCTGCTGGAGCATACA	GGAGCATGGCTACATCCTTC	138-170	Pestsova et al. (2000)
Wheat	gdm0107	20	AGCAACAAACGCGAGAGC	TGACACCCGGTTGTTGG	204-210	Pestsova et al. (2000)
Wheat	gdm0128	30	TCACAGCAAACTCTCGTG	ACAATTTGGCATGCTTCTCC	153-171	Pestsova et al. (2000)
Wheat	gpw95010	120	CCATTCCGCAAATGATGATA	GTGTCTTCACCAACTTCACACTCCAGG	128-172	Sourdille (2005)
Wheat	gpw95032	80	GGGTCTCACCCCAATGAAAT	GTGTCTTCATGCAGCACCTATCCAGG	200-202	Sourdille (2005)
Wheat	gwm0005	25	GCCAGCTACCTCGATACAACTC	AGAAAGGGCCAGGCTAGTAGT	198-217	Roder et al. (1998)
Wheat	gwm0011	70	GGATAGTCAGACAATTCTTGTG	GTGAATTGTGTCTTGTATGCTTCC	228-246	Roder et al. (1998)
Wheat	gwm0018	40	TGGCGCCATGATTGCATTATCTTC	GGTTGCTGAAGAACCTTATTTAGG	219-227	Roder et al. (1998)
Wheat	gwm0018	120	TGGCGCCATGATTGCATTATCTTC	GGTTGCTGAAGAACCTTATTTAGG	219-228	Roder et al. (1998)
Wheat	gwm0055	40	GCATCTGGTACACTAGCTGCC	TCATGGATGCATCACATCCT3	109-178	Roder et al. (1998)
Wheat	gwm0060	100	TGTCCTACACGGACCACGT	GCATTGACAGATGCACACG	162-188	Roder et al. (1998)
Wheat	gwm0102	80	TCTCCCATCCAACGCCTC	TGTTGGTGGCTTGACTATTG	181-191	Roder et al. (1998)
Wheat	gwm0122	40	GGGTGGGAGAAAGGAGATG	AAACCATCCTCCATCCTGG	167-184	Roder et al. (1998)
Wheat	gwm0155	40	CAATCATTTCCCCCTCCC	AATCATTGGAAATCCATATGCC	164-185	Roder et al. (1998)
Wheat	gwm0157	100	GTCGTCGCGGTAAGCTTG	GAGTGAACACACGAGGCTTG	140-147	Roder et al. (1998)
Wheat	gwm0161	20	GATCGAGTGATGGCAGATGG	TGTGAATTACTTGGACGTGG	183-191	Roder et al. (1998)
Wheat	gwm0169	20	ACCACTGCAGAGAACACATACG	GTGCTCTGCTCTAAGTGTGGG	214-252	Roder et al. (1998)
Wheat	gwm0182	25	TGATGTAGTGAGCCCATAGGC	TTGCACACAGCCAAATAAGG	197-221	Roder et al. (1998)
Wheat	gwm0186	40	GCAGAGCCTGGTTCAAAAAG	CGCCTCTAGCGAGAGCTATG	137-175	Roder et al. (1998)
Wheat	gwm0193	40	CTTTGTGCACCTCTCTCTCC	AATTGTGTTGATGATTTGGGG	206-218	Roder et al. (1998)
Wheat	gwm0210	100	TGCATCAAGAATAGTGTGGAAG	TGAGAGGAAGGCTCACACCT	141-166	Roder et al. (1998)
Wheat	gwm0261	40	CTCCCTGTACGCCTAAGGC	CTCGCGCTACTAGCCATTG	200-265	Roder et al. (1998)
Wheat	gwm0264	70	GAGAAACATGCCGAACAACA	GCATGCATGAGAATAGGAACTG	195-219	Roder et al. (1998)
Wheat	gwm0272	30	TGCTCTTTGGCGAATATATGG	GTTCAAAACAAATTAAAAGGCCC	164-184	Roder et al. (1998)
Wheat	gwm0274	100	AACTTGCAAAACTGTTCTGA	TATTTGAAGCGGTTTGATTT	180-183	Roder et al. (1998)
Wheat	gwm0299	25	ACTACTTAGGCCTCCCGCC	TGACCCACTTGCAATTCATC	241-260	Roder et al. (1998)
Wheat	gwm0301	80	GAGGAGTAAGACACATGCCC	GTGGCTGGAGATTCAGGTTC	195-290	Roder et al. (1998)
Wheat	gwm0302	30	GCAAGAAGCAACAGCAGTAAC	CAGATGCTCTTCTCTGCTGG	144-151	Roder et al. (1998)
Wheat	gwm0304	70	AGGAAACAGAAATATCGCGG	AGGACTGTGGGGAATGAATG	233-254	Roder et al. (1998)
Wheat	gwm0325	40	TTTCTTCTGTCGTTCTCTTCCC	TTTTTACGCGTCAACGACG	137-183	Roder et al. (1998)
Wheat	gwm0328	100	GCAATCCACGAGAAGAGAGG	CACAAACTCTTGACATGTGCG	285-296	Roder et al. (1998)
Wheat	gwm0339	180	AATTTTCTTCCTCACTTATT	AAACGAACAACCACTCAATC	198-209	Roder et al. (1998)
Wheat	gwm0340	70	GCAATCTTTTTTCTGACCACG	ACGAGGCAAGAACACACATG	128-240	Roder et al. (1998)
Wheat	gwm0359	40	CTAATTGCAACAGGTCATGGG	TACTTGTGTTCTGGGACAATGG	129-129	Roder et al. (1998)
Wheat	gwm0389	40	ATCATGTCGATCTCCTTGACG	TGCCATGCACATTAGCAGAT	157-180	Roder et al. (1998)
Wheat	gwm0413	30	TGCTTGTCTAGATTGCTTGGG	GATCGTCTCGTCCTTGGCA	127-143	Roder et al. (1998)
Wheat	gwm0425	100	GAGCCCACAAGCTGGCA	TCGTTCTCCCAAGGCTTG	123-126	Roder et al. (1998)
Wheat	gwm0445	70	TTTGTTGGGGGTTAGGATTAG	CCTTAACACTTGCTGGTAGTGA	222-228	Roder et al. (1998)
Wheat	gwm0456	20	TCTGAACATTACACAACCCTGA	TGCTCTCTCTGAACCTGAAGC	125-129	Roder et al. (1998)
Wheat	gwm0458	25	AATGGCAATTGGAAGACATAGC	TTCGCAATGTTGATTTGGC	148-154	Roder et al. (1998)
Wheat	gwm0480	25	TGCTGCTACTTGTACAGAGGAC	CCGAATTGTCCGCCATAG	202-232	Roder et al. (1998)
Wheat	gwm0495	70	GAGAGCCTCGCGAAATATAGG	TGCTTCTGGTGTTCCTTCG	194-218	Roder et al. (1998)
Wheat	gwm0513	40	ATCCGTAGCACCTACTGGTCA	GGTCTGTTCATGCCACATTG	150-186	Roder et al. (1998)
Wheat	gwm0540	20	TCTCGCTGTGAAATCCTATTTC	AGGCATGGATAGAGGGGC	152-171	Roder et al. (1998)
Wheat	gwm0547	40	GTTGTCCCTATGAGAAGGAACG	TTCTGCTGCTGTTTTCAGTTAC	208-225	Roder et al. (1998)
Wheat	gwm0566	100	TCTGTCTACCCATGGGATTTG	CTGGCTTCGAGGTAAGCAAC	157-169	Roder et al. (1998)
Wheat	gwm0626	45	GATCTAAAATGTTATTTTCTCTC	TGACTATCAGCTAAACGTGT	142-173	Roder et al. (1998)
Wheat	gwm0664	25	CAGTCAGTGCCGTTTAGCAA	AGCTTTGCTCTATTGGCGAG	187-190	Roder et al. (1998)
Wheat	itec(psr6631)	100	AACCGCAACCACAGTATTC	TCTGCCATAGGTGCTGAC	237-239	Holten et al. (2002)
Wheat	itec(WHE003.H01)	140	CATCATCCATCATTTTTGCG	GTAGAGAAAGAGAGGTGTCAACTC	281-289	Holten et al. (2002)
Wheat	ksm0037	70	CCAACATTCAACATGCATCC	TTCGCGATGTCCAAACATAA	314-350	Yu et al. (2004b)
Wheat	ksm0059	160	CTCTCCTCTGAATCTGATCT	GCTCCTCTTGCTCAGCTCCG	487-521	Yu et al. (2004b)
Wheat	ksm0079	80	GAGCACTGCCAGACAACTAG	GTGCGCTCGGATAGTAGCAG	303-305	Yu et al. (2004b)
Wheat	ksm0128	80	GGTCACAGGTGGTGCAACAT	CTGCTGCTGAGGTTGGGTGG	212-212	Yu et al. (2004b)
Wheat	ksm0133	55	CCGTCACAAAATCAAGCTCA	CACCATTGGAGTCAGTCCCT	206-209	Yu et al. (2004b)
Wheat	ksm0171	90	TCTTGCTTGCATTGTAACCG	TCATGTCTGGGAGCATGGTA	280-281	Yu et al. (2004b)
Wheat	ksm0206	100	AGAGCAAGCCCTTCGTGTTC	GGCAGAGGAGGAGGAGAAGT	132-133,443-444	Yu et al. (2004b)
Wheat	psp2999	30	TCCCGCCATGAGTCAATC	TTGGGAGACACATTGGCC	168-188	Devos et al. (1995)
Wheat	psp3000	40	GCAGACCTGTGTCATTGGTC	GATATAGTGGCAGCAGGATACG	248-320	Devos et al. (1995)
Wheat	stm0007tcac	80	GGAAGGTTAGTCGTCTCTTGGAAA	TCTCTCTCTCTCTCACACACAC	141-157	Hayden et al. (2006)
Wheat	stm0080tctg	100	CATGCAGTCGTACCCAGCATG	TCTCTCTCTCTCTCTGTGTGTG	125-130	Hayden et al. (2006)
Wheat	stm0511tctg	80	ACTGTTCGGTGCAATTTGAG	TCTCTCTCTCTCTCTGTGTGTG	115-138	Hayden et al. (2006)
Wheat	stm0555tcac	80	TAATAGATATGAACCTAAAGAGA	TCTCTCTCTCTCTCACACACAC	154-159	Hayden et al. (2006)
Wheat	stm0590tcac	80	AGATGCTCTGGGAGAGTCCTTA	TCTCTCTCTCTCTCACACACAC	132-140	Hayden et al. (2006)
Wheat	stm0605tgag	90	CCTGTTGCATACTTGACCTTTTT	TGTGTGTGTGTGTGAGAGAGAG	100-110	Hayden et al. (2006)
Wheat	sun1F1/1R1	25	CGCTCCCTGAAGAGAGAAAGAA	ATAGGCACAACCCCTAAC	239-242	Unpublished
Wheat	wmc0001	80	CTAACTGGGTGTTTGCTCGTTGA	AGACAATGCTTAAGCGCTCTGTG	193-203	Somers and Isaac (2004)
Wheat	wmc0017	70	ACCTGCAAGAAATTAGGAACTC	CTAGTGTTTCAAATATGTCGGA	212-222	Somers and Isaac (2004)
Wheat	wmc0018	25	CTGGGGCTTGGATCACGTCATT	AGCCATGGACATGGTGTCCTTC	259-283	Somers and Isaac (2004)
Wheat	wmc0041	15	TCCCTCTTCCAAGCGCGGATAG	GGAGGAAGATCTCCCGGAGCAG	186-190	Somers and Isaac (2004)
Wheat	wmc0047	40	GAAACAGGGTTAACCATGCCAA	ATGGTGCTGCCAACAACATACA	172-177	Somers and Isaac (2004)
Wheat	wmc0056	55	TTCGTCCCCATCCCAGACTAAC	AGAGATATCGATTCGGGGGTGC	234-244	Somers and Isaac (2004)
Wheat	wmc0093	90	ACAACTTGCTGCAAAGTTGACG	CCAACTGAGCTGAGCAACGAAT	182-202	Somers and Isaac (2004)
Wheat	wmc0110	20	GCAGATGAGTTGAGTTGGATTG	GTACTTGGAAACTGTGTTTGGG	206-209	Somers and Isaac (2004)
Wheat	wmc0141	25	TGCAAGGGGTTGAGTTCTTAGG	TTGATAGAGCAAGACGAAGGGC	121-166	Somers and Isaac (2004)
Wheat	wmc0144	55	GGACACCAATCCAACATGAACA	AAGGATAGTTGGGTGGTGCTGA	159-184,300-301	Somers and Isaac (2004)
Wheat	wmc0170	30	ACATCCACGTTTATGTTGTTGC	TTGGTTGCTCAACGTTTACTTC	236-264	Somers and Isaac (2004)
Wheat	wmc0223	20	CTCTCGGTTGCAAACAACCACA	CAGGGACAACACACGACAAAGT	160-160	Somers and Isaac (2004)
Wheat	wmc0238	55	TCTTCCTGCTTACCCAAACACA	TACTGGGGGATCGTGGATGACA	204-217,266-271	Somers and Isaac (2004)
Wheat	wmc0278	30	AAACGATAGTAAAATTACCTCGGAT	TCAAAAAATAGCAACTTGAAGACAT	197-204	Somers and Isaac (2004)
Wheat	wmc0285	70	TGTGGTTGTATTTGCGGTATGG	TTGTGGTGCTGAGTTAGCTTGT	171-171,311-349	Somers and Isaac (2004)
Wheat	wmc0314	20	ACACGGGGTCTGATTGCTTTAC	ATCGCTTTTTGACAAGTGAGGC	227-241	Somers and Isaac (2004)
Wheat	wmc0318	180	CGTAAAATTACGGTGCATTGAT	GTGGACTTTTGTGGTTTTTGAG	240-244	Somers and Isaac (2004)
Wheat	wmc0334	25	CTCGAAGCAGGATGCATTTA	TCAAATTTTGGGATAGCGGG	152-152	Somers and Isaac (2004)
Wheat	wmc0343	40	CTTTCCCACCCCACTAGATG	CCACCGTTAGTGGCCTATGC	230-247	Somers and Isaac (2004)
Wheat	wmc0357	25	TAGTGGGTGACCGGTCAAGA	TGGACGGATTTGGTCATTTC	228-241	Somers and Isaac (2004)
Wheat	wmc0406	30	TATGAGGGTCGGATCAATACAA	CGAGTTTACTGCAAACAAATGG	250-262	Somers and Isaac (2004)
Wheat	wmc0432	35	ATGACACCAGATCTAGCAC	AATATTGGCATGATTACACA	220-259	Somers and Isaac (2004)
Wheat	wmc0436	40	AATTGGTAAGACACACAGAAAC	TGCGTATGCATTCTATAGTAAA	161-183	Somers and Isaac (2004)
Wheat	wmc0457	80	CTTCCATGAATCAAAGCAGCAC	CCATCCATGGCAGAAACAATAGC	194-197	Somers and Isaac (2004)
Wheat	wmc0494	160	GGATCGAGTCTCAAGTCTACAA	AGAAGGAACAAGCAACATCATA	248-258	Somers and Isaac (2004)
Wheat	wmc0777	100	GCCATCAAGCGGATCAACT	GTAGCGCCCTGTTTCACCTC	130-175	Somers and Isaac (2004)

## Sheet: SNPs
	Contig / GenBank	SNP Position		Optimal LSP			PCR frag.			LabMAP Microsphere
SNP name	Accession Num.	(bp) in Contig	Allele	Conc. (nM)	Forward PCR primer	Reverse PCR primer	Size (bp)	Allele Specific Primer Capture Probe (5'-3') - Allele 1	Allele Specific Primer Capture Probe (5'-3') - Allele 2	Allele 1	Allele 2	Reference
hvSNP.40a	ABC02614	571	C/G	10	GAGCTCGTTCGTTTCAGGAC	CCCCGAAAGGCAAACATAAT	232	GTTTAAAGTTAGTTGAGTTAGTATGGCAGGCAACGGTGTC	TTGAATGATTAGTTGAGTATGATTGGCAGGCAACGGTGTG	LUA96	LUA98	http://bioinf.scri.ac.uk/barley_snpdb/
hvSNP.62b	ABC04853	317	G/A	10	GCAAAAGTGCTCCAACTCAA	CCATTCACAATTTGCCCTTT	138	TTAGTGAAGAAGTATAGTTTATTGATTAGGATCTAAACGCCTTACA	GTAAAAAGAAAGGTATAAAGGTAATAGGATCTAAACGCCTTACG	LUA13	LUA30	http://bioinf.scri.ac.uk/barley_snpdb/
hvSNP.56b	ABC04273	128	C/T	10	GCCAGCTACATGTATAATTGTTTGA	TCATCCACCAGCTCTGACAC	228	GTATAAAGAAAGATTGGTAAATGACATTGCTCAAAATCTGCATGT	GTTAGTTATTGAGAAGTGTATATAATTGCTCAAAATCTGCATGC	LUA44	LUA55	http://bioinf.scri.ac.uk/barley_snpdb/
hvSNP.34b	ABC01644	323	A/G	10	GCCATGGATCCCAGTACAAC	GAGCAATGCAGATCAGGTCA	149	TAATGTTGTGAATAATGTAGAAAGGACCCAGAGTAAGTTGCTGAA	GTATAAAGAAAGATTGGTAAATGAGACCCAGAGTAAGTTGCTGAG	LUA40	LUA44	http://bioinf.scri.ac.uk/barley_snpdb/
hvSNP.138b	ABC02403	48	G/A	10	GGGAGGAACAGTGCCTGCAA	CTGAAGACGCAACGATCAAA	140	AAAGGATTAAAGTGAAGTAATTGAGCGGCAATTTGATCTTCA	TTGAATGATTAGTTGAGTATGATTCGGCAATTTGATCTTCG	LUA33	LUA98	http://bioinf.scri.ac.uk/barley_snpdb/
hvSNP.109a	ABC03814	188	A/G	10	AAAGAGAAGGGGGCTTTGAA	ACGGAGACAAGGGAGTTGTG	195	ATTGTTGATGATTGATTGAAATGACCAGATAGCGACACAGTAACAA	GTATGTATTGTATGTAGTTAATTGCCAGATAGCGACACAGTAACAG	LUA51	LUA77	http://bioinf.scri.ac.uk/barley_snpdb/
hvSNP.53a	ABC04006	344	T/C	10	AACCTGATCACTGCGGTCTT	CAGAGGGGTTACGACCTTCA	190	GATTTGATTGTAAAAGATTGTTGATTGTGGAAGAAAACATAACCAT	AAAGAAAGATTGTTGAGATTATGATTGTGGAAGAAAACATAACCAC	LUA6	LUA68	http://bioinf.scri.ac.uk/barley_snpdb/
hvSNP.109a	ABC03814	188	A/G	10	ACGGAACCAGATAGCGACAC	TTCTCCTGTGGTTGCAGGTA	146	TGTAGATTTGTATGTATGTATGATCCAGATAGCGACACAGTAACAA	GTTAGTTATTGAGAAGTGTATATACCAGATAGCGACACAGTAACAG	LUA51	LUA77	http://bioinf.scri.ac.uk/barley_snpdb/
hvSNP.91a	ABC07351	407	A/C	10	CACCGAAGGTGTGCTGACTA	CCGACGACGATAACAACAGA	143	GTAAAAAGAAAGGTATAAAGGTAATATTTTGCCTGCGTGCA	AAAGGATTAAAGTGAAGTAATTGAATTTTGCCTGCGTGCC	LUA30	LUA33	http://bioinf.scri.ac.uk/barley_snpdb/
hvSNP.37a	ABC02265	363	C/T	10	CACTACCATGGTGGGTGTCA	ATCATGACCGTGGCTTGAG	137	GTATTTAGATGAGTTTGTTAGATTGTCCCTGGTGACCTAGAGAAT	GTATGTATTGTATGTAGTTAATTGGTCCCTGGTGACCTAGAGAAC	LUA76	LUA77	http://bioinf.scri.ac.uk/barley_snpdb/
hvSNP.36a	ABC01812	678	T/C	10	CACTGCCAGATGACGATGAC	TCCAAATCAAGCCTTCAACC	127	TAATGTTGTGAATAATGTAGAAAGTGATCGAGTAGAGAGAGGATCAT	AAAGAAAGATTGTTGAGATTATGATGATCGAGTAGAGAGAGGATCAC	LUA40	LUA68	http://bioinf.scri.ac.uk/barley_snpdb/
hvSNP.161a	AF061203	3716	T/C	10	CAGACTTCAAAGCAGCAGCA	CAAGGAAAAACCTCCCCTTC	147	GATTTGTATTGATTGAGATTAAAGGGGAATTTCCTAACGATGC	TTAGTGAAGAAGTATAGTTTATTGTGGGAATTTCCTAACGATGT	LUA1	LUA13	Unpublished
hvSNP.132a	ABC00177	689	T/C	10	CAGAGCCAAACGAGACATCA	AAGACGGTTTCTATCCAGAGTCA	231	TGATTTGAGTATTTGAGATTTTGATTGCTTCCATACAATTCCTTT	GTTATGAAATTGTTAGTGTAGATTTTGCTTCCATACAATTCCTTC	LUA18	LUA99	http://bioinf.scri.ac.uk/barley_snpdb/
hvSNP.73b	ABC05926	188	C/G	10	CCAACACTTGGTGTGAGGCG	TGAGGCAGGCTGTTCTGAAG	208	TTGAATGATTAGTTGAGTATGATTTGGAAGATGTCGCAAAGC	GTTATGAAATTGTTAGTGTAGATTTGGAAGATGTCGCAAAGG	LUA98	LUA99	http://bioinf.scri.ac.uk/barley_snpdb/
hvSNP.53a	ABC04006	344	T/C	10	CTGCCAGTTAATGTTGTCAAGG	GAAGACCGCAGTGATCAGGT	192	GATTTGATTGTAAAAGATTGTTGATTGTGGAAGAAAACATAACCAT	TGATGTTTGATTATGATGTAGTATTTGTGGAAGAAAACATAACCAC	LUA6	LUA68	http://bioinf.scri.ac.uk/barley_snpdb/
hvSNP.44b	ABC02895	423	T/C	10	GAAGATTCACCGGTTCCTCA	GATTCCCCTTTGCAGGTACA	171	TGATTTGAGTATTTGAGATTTTGACATTAAGATGGAGAAAGAAAGTCT	GTATTGTATTGAAAAGGTAATTGAATTAAGATGGAGAAAGAAAGTCC	LUA18	LUA24	http://bioinf.scri.ac.uk/barley_snpdb/
hvSNP.90a	ABC07305	209	C/T	10	GAAGGCATAAAAACGGCAAT	GGATTCGGCCAAGATTACAA	228	GATTTGATTGTAAAAGATTGTTGACATGAAAAGCTGGAAACTAGAT	GTATAAAGAAAGATTGGTAAATGACATGAAAAGCTGGAAACTAGAC	LUA6	LUA44	http://bioinf.scri.ac.uk/barley_snpdb/
hvSNP.168a	AF061203	1413	A/C	10	GCATCATCCATAGCCAGCAT	AGTGTGTGGTTCTCAGCGATT	120	AAAGGATTAAAGTGAAGTAATTGATGCTCCCTGTAAGCTCCA	AAAGAAAGATTGTTGAGATTATGATGCTCCCTGTAAGCTCCC	LUA33	LUA68	Unpublished
hvSNP.39a	ABC02493	292	C/G	10	GCATGAGATGGACGACTCCT	ACTCCATCTCCATCCATCCA	184	GATTTGTATTGATTGAGATTAAAGTCCGATCAATCAATGTGATC	TGATGTAAGTATTGATGTTAGTTTTCCGATCAATCAATGTGATG	LUA1	LUA87	http://bioinf.scri.ac.uk/barley_snpdb/
hvSNP.39a	ABC02493	292	C/G	10	GCATGAGATGGACGACTCCT	ACTCCATCTCCATCCATCCA	184	TGATGTAAGTATTGATGTTAGTTTTCCGATCAATCAATGTGATC	GTTATGAAATTGTTAGTGTAGATTTCCGATCAATCAATGTGATG	LUA1	LUA87	http://bioinf.scri.ac.uk/barley_snpdb/
hvSNP.112b	ABC07434	688	A/C	10	GCCAATGATGCTAGGAGGTC	GCTGCACTGCTGCTATGTTC	177	TGAAAAAGTGTAGATTTTGAGTAAGGCAGCGAACTCCAAATC	GTTAGATTTGTAGTTTAAAGATAGGGCAGCGAACTCCAAATA	LUA26	LUA100	http://bioinf.scri.ac.uk/barley_snpdb/
hvSNP.150a	ABC05754	714	T/C	10	GCCATCCTCAGCGAGTTCTA	AGAACACCACACTCCACGAA	223	AAAGAAAGAAAGAAAGAAAGTGTAGGGAAGGTTCAGTCCGTTT	TTAGTGAAGAAGTATAGTTTATTGGGGAAGGTTCAGTCCGTTC	LUA12	LUA13	http://bioinf.scri.ac.uk/barley_snpdb/
hvSNP.66a	ABC05128	178	T/C	10	GCCTAATGATCTGTTACCAGTGAG	GTCCATAACCTGCAAGCACA	201	TGAAAAAGTGTAGATTTTGAGTAAGTAGCATGTATTGAGAAAGACAAAT	ATTGTTGATGATTGATTGAAATGAGTAGCATGTATTGAGAAAGACAAAC	LUA26	LUA51	http://bioinf.scri.ac.uk/barley_snpdb/
hvSNP.73b	ABC05926	188	C/G	10	GGAGAGCAAAAAGGAAGCAA	CCTCACTTGCATCTTGACGA	136	TTGAATGATTAGTTGAGTATGATTTGGAAGATGTCGCAAAGC	GTTATGAAATTGTTAGTGTAGATTTGGAAGATGTCGCAAAGG	LUA98	LUA99	http://bioinf.scri.ac.uk/barley_snpdb/
hvSNP.87b	ABC07112	598	T/C	10	GGCGATCTACTCTCGCAAAG	CAGCAGCAGCACCACCTG	139	GATTTGTATTGATTGAGATTAAAGCAGTGGTAGTCTTGTGCGTGT	AAAGGATTAAAGTGAAGTAATTGAAGTGGTAGTCTTGTGCGTGC	LUA1	LUA33	http://bioinf.scri.ac.uk/barley_snpdb/
hvSNP.3a	ABC00495	297	G/A	10	GTGGAATCAAGGCTCTGCTC	GATCCTGACCCAGTCCTCAA	171	TTAGTGAAGAAGTATAGTTTATTGGCTGACCAATCAAATAAGACG	TGATTTGAGTATTTGAGATTTTGAGGCTGACCAATCAAATAAGACA	LUA13	LUA18	http://bioinf.scri.ac.uk/barley_snpdb/
hvSNP.1a	ABC00086	261	G/A	10	GTGTGGCCTTTCAGGTGATT	TCAGCAAAACTTGCATTTTCA	239	TGTAGATTTGTATGTATGTATGATTTGATGGGCTACGGTTTG	GTTAGTTAGATTATTGTTAGTTAGTTTGATGGGCTACGGTTTA	LUA10	LUA80	http://bioinf.scri.ac.uk/barley_snpdb/
hvSNP.98a	ABC13561	727	C/T	10	TAGGCGAAGGTGGATGGTAG	TGTGTGCCTACCAAACTTGC	229	GTTAGTTAGATTATTGTTAGTTAGCCTACCAAACTTGCTTCGTT	TGATGTTTGATTATGATGTAGTATCCTACCAAACTTGCTTCGTC	LUA80	LUA85	http://bioinf.scri.ac.uk/barley_snpdb/
hvSNP.67b	ABC05189	601	A/G	10	TATCTTTGGTTGGCCACGTT	TGCACACTCTTCGTCCCATA	180	GTATTTAGATGAGTTTGTTAGATTGTTTTTCACGGCTTCAACA	GTATGTATTGTATGTAGTTAATTGTTTTTCACGGCTTCAACG	LUA76	LUA77	http://bioinf.scri.ac.uk/barley_snpdb/
hvSNP.114a	ABC07681	488	A/G	10	TGAAATGGAGGGGAGTATGC	CCTTCGAGCGCTCTTATTGT	203	ATTGTTGATGATTGATTGAAATGAGCCAACATAATTTTGTGTGTG	TGATGTTTGATTATGATGTAGTATGCCAACATAATTTTGTGTGTA	LUA51	LUA85	http://bioinf.scri.ac.uk/barley_snpdb/
hvSNP.134b	ABC00694	248	T/C	10	TGCTCATCGATCCTCTTGTG	CCTGGATCATGCAGTTCTTG	209	GTATTGTATTGAAAAGGTAATTGAATTCATCTTGTTCATCCTGGT	GTATGTATTGTATGTAGTTAATTGTCATCTTGTTCATCCTGGC	LUA24	LUA77	http://bioinf.scri.ac.uk/barley_snpdb/
hvSNP.43a	ABC02739	543	T/C	10	TGGAGAGGACGAGGTACCAG	CTGCTGCCCAAGCTAAATTC	217	TGTAGATTTGTATGTATGTATGATCTGCCAAGTGGTTCGCT	AAAGAAAGAAAGAAAGAAAGTGTATGCCAAGTGGTTCGCC	LUA10	LUA12	http://bioinf.scri.ac.uk/barley_snpdb/
hvSNP.141b	ABC03017	159	T/C	10	TGGTTGTGTCCTTCAACAGC	TGGGGCTCATGGAAGTTAAG	176	GATTTGTATTGATTGAGATTAAAGGTGCTCACCAAGGCTCTT	GATTTGATTGTAAAAGATTGTTGAGTGCTCACCAAGGCTCTC	LUA1	LUA6	http://bioinf.scri.ac.uk/barley_snpdb/
hvSNP.58a	ABC04282	387	A/G	10	TTATTACCGGCTTCCATTGC	AAATTCAAGGTCCCCAAACC	247	AAAGAAAGAAAGAAAGAAAGTGTATTGGCCTTTGTCATGGAA	GTTTAAAGTTAGTTGAGTTAGTATTTGGCCTTTGTCATGGAG	LUA12	LUA96	http://bioinf.scri.ac.uk/barley_snpdb/
hvSNP.133a	ABC00314	166	T/C	20	AGTCATGCTCAAGCACATCG	CCTCCCATTTCGATCAGGTA	173	GTATTGTATTGAAAAGGTAATTGAGCAAGCGAACACGATCAT	TGATGTAAGTATTGATGTTAGTTTGCAAGCGAACACGATCAC	LUA24	LUA87	http://bioinf.scri.ac.uk/barley_snpdb/
hvSNP.126b	ABC21640	136	T/C	20	CCCACTGACCCCTACGAACG	TCTGATTTATCCCCTCGGTCT	192	AAAGAAAGAAAGAAAGAAAGTGTATGATTGATTACCGTTGCTATTC	GTTTAAAGTTAGTTGAGTTAGTATTGATTGATTACCGTTGCTATTT	LUA12	LUA96	http://bioinf.scri.ac.uk/barley_snpdb/
hvSNP.62b	ABC04853	317	G/A	20	CCCTTGGCTATGTGGTTGTT	TTGAGTTGGAGCACTTTTGC	243	GTATTGTATTGAAAAGGTAATTGAATTAGGATCTAAACGCCTTACA	TGAAAAAGTGTAGATTTTGAGTAATAGGATCTAAACGCCTTACG	LUA13	LUA30	http://bioinf.scri.ac.uk/barley_snpdb/
hvSNP.165a	AF061203	4686	T/C	20	CTGAGCACAAGCTGTTTGGA	ATGCGTTAGTAAGTGGTTGTGG	139	GTATTTAGATGAGTTTGTTAGATTGTGGAGGGACAAAACTATGC	GTTAGATTTGTAGTTTAAAGATAGGTGGAGGGACAAAACTATGT	LUA76	LUA100	Unpublished
hvSNP.79b	ABC06204	63	A/G	20	GCTCATTGGCAAAAGACCAAC	AAAGCCACTTGCATGAGTGA	243	AAAGAAAGATTGTTGAGATTATGACATTGGCAAAAGACCAACA	GTTAGTTAGATTATTGTTAGTTAGATTGGCAAAAGACCAACG	LUA68	LUA80	http://bioinf.scri.ac.uk/barley_snpdb/
hvSNP.79b	ABC06204	63	A/G	20	TCAAAGTGGGCAGGCATCAA	AAAGCCACTTGCATGAGTGA	243	GTAAAAAGAAAGGTATAAAGGTAACATTGGCAAAAGACCAACA	GTTAGATTTGTAGTTTAAAGATAGATTGGCAAAAGACCAACG	LUA68	LUA80	http://bioinf.scri.ac.uk/barley_snpdb/
hvSNP.153b	ABC07010	126	A/C	20	AAAAATCCCTGCCACACAAC	TGCAGTCCACTCAATTTTGG	193	GTAAAAAGAAAGGTATAAAGGTAAGCCAGTCAAACTCTACTTTCTAA	GTTAGTTATTGAGAAGTGTATATAGCCAGTCAAACTCTACTTTCTAC	LUA30	LUA55	http://bioinf.scri.ac.uk/barley_snpdb/
hvSNP.64b	ABC05033	332	C/T	20	AACGTGCACAAGCTCATACG	AGCGCGGTGTACTTCTTCAG	240	TAATGTTGTGAATAATGTAGAAAGTTCTCCAGGTTGCCCAT	GTATAAAGAAAGATTGGTAAATGATTCTCCAGGTTGCCCAC	LUA40	LUA44	http://bioinf.scri.ac.uk/barley_snpdb/
hvSNP.49b	ABC03594	515	T/C	20	AGAGTCCCTCAACAGGACGA	CTCCGCCAATTAGGAGTACG	236	ATTGTTGATGATTGATTGAAATGACCGGTTATAGATGCTCTTATGTT	TGATGTAAGTATTGATGTTAGTTTCCGGTTATAGATGCTCTTATGTC	LUA51	LUA87	http://bioinf.scri.ac.uk/barley_snpdb/
hvSNP.147a	ABC04861	655	T/G	40	CTTGCCGTCGATATCCATCT	00 TTGAGGAGTTCCTCCCCTTT	215	TGATTTGAGTATTTGAGATTTTGAGAACATGGCACTCTCTTCATAT	TGATGTTTGATTATGATGTAGTATGAACATGGCACTCTCTTCATAG	LUA18	LUA85	http://bioinf.scri.ac.uk/barley_snpdb/
hvSNP.74a	ABC05977	236	G/T	40	GCGTGAAGCACAAGCCTCAG	TCCTTAATGATGGGACTGCTCA	200	TGTAGATTTGTATGTATGTATGATAAGAACATGGCATGTGTACGT	TGAAAAAGTGTAGATTTTGAGTAAGAACATGGCATGTGTACGG	LUA10	LUA26	http://bioinf.scri.ac.uk/barley_snpdb/
hvSNP.55b	ABC04220	508	C/A	40	TAGGAAAGAAGGGGGAGTGG	CCTATCCATGGCTGCCTAAC	233	GTTAGTTAGATTATTGTTAGTTAGCGAGCCCTCTGATGAAGA	GTTTAAAGTTAGTTGAGTTAGTATCGAGCCCTCTGATGAAGC	LUA80	LUA96	http://bioinf.scri.ac.uk/barley_snpdb/
hvSNP.52a	ABC03835	396	A/G	40	TCCCACACACCTCAAAACT	CTGCCTTCGTGGAAAACATT	227	GTTAGTTATTGAGAAGTGTATATACAAGTCATACAACACCCGG	GTTAGATTTGTAGTTTAAAGATAGTACAAGTCATACAACACCCGA	LUA55	LUA100	http://bioinf.scri.ac.uk/barley_snpdb/
hvSNP.137a	ABC01483	696	A/G	40	TTGGTGCAATGACAAGCACT	AGCACTTTGTGCCTCGTTTT	231	TAATGTTGTGAATAATGTAGAAAGAAGATCCAGTCAGAGAATTGATA	GTATTTAGATGAGTTTGTTAGATTAGATCCAGTCAGAGAATTGATG	LUA40	LUA76	http://bioinf.scri.ac.uk/barley_snpdb/
*ZIPCODE oligonucleotide sequence on allele specific primer capture probes is in red

## Sheet: Reference List
References
	Becker J, Heun M (1995) Barley microsatellites: allele variation and mapping. Plant Mol Biol 27, 835–845
	Cantini C, Iezzoni AF, Lamboy WF, Boritzki M, Struss D (2001) DNA fingerprinting of tetraploid cherry germplasm using simple sequence repeats. J Amer Hort Sci 126, 205-209
	Cardle L, Ramsay L, Milbourne D, Macaulay M, Marshall D, Waugh R (2000) Computational and experimental characterization of physically clustered simple sequence repeats in plants. Genetics 156, 847–854
	Cipraini G, Lot G, Huang WG, Marrazzo MT, Peterlunger E, Testolin R (1999) AC/GT and GT/CT microsatellite repeats in peach [Prunus persica (L) Batsch]: isolation, characterisation and cross-species amplification in Prunus. Theor Appl Genet 99, 65-72
	Devos KM, Bryan GJ, Collins AJ, Stephenson P, Gale MD (1995) Application of two microsatellite sequences in wheat storage proteins as molecular markers. Theor Appl Genet 90, 247–252
	Dirlewanger E, Cosson P, Tavaud M, Aranzana MJ, Poizet C, Zanetto A, Arus P, Laigret F (2002) Development of microsatellite markers in peach [Prunus persica (L.) Batsch] and their use in genetic diversity analysis in peach and sweet cheery (Prunus avium L.). Theor Appl Genet 105, 127-138
	Downey Sl and Iezzoni AF (2000) Polymorphic DNA markers in black cherry (Prunus serotina) are identified using sequences from sweet cherry, peach and sour cherry. J Amer Hort Sci 125, 76-80
	Guyomarch H, Sourdille P, Charmet G, Edwards K, Bernard M (2002) Characterisation of polymorphic microsatellite markers from Aegilops tauschii and transferability to the D-genome of bread wheat. Theor Appl Genet 104, 1164-1172
	Hayden MJ, Stephenson P, Logojan AM, Khatkar D, Rogers C, Eldsen J, Koebner RMD, Snape JW, Sharp PJ (2006) Development and genetic mapping of sequence-tagged microsatellites (STMs) in bread wheat (Triticum aestivum L.). Theor Appl Genet 113, 1271-1281
	Holton TA, Christoper JT, McClure L, Harker N, Henry RJ (2002) Identification and mapping of polymorphic SSR markers from expressed gene sequences of barley and wheat. Mol Breeding 9, 63-71
	Karakousis A, Gustafson JP, Chalmers KJ, Barr AR, Langridge P (2003) A consensus map of barley integrating SSR, RFLP, and AFLP markers. Aust J Agric Res 54, 1173–1185
	Li JZ, Sjakste TG, Roder MS, Ganal MW (2003) Development and genetic mapping of 127 new microsatellite markers in barley. Theor Appl Genet 107, 1021–1027
	Liu ZW, Biyashev RM, Saghai Maroof MA (1996) Development of simple sequence repeat DNA markers and their integration into a barley linkage map. Theor Appl Genet 93, 869–876
	Pestsova E, Ganal MW, Roder MS (2000) Isolation and mapping of microsatellite markers specific for the D genome of bread wheat. Genome 43, 689-697
	Pillen K, Binder A, Kreuzkam B, Ramsay L, Waugh R, Forster J, Leon J (2000) Mapping new EMBL-derived barley microsatellites and their use in differentiating German barley cultivars. Theor Appl Genet 101, 652–660
	Ramsay L, Macaulay M, Ivanissevich DS, MacLean K, Cardle L, Fuller J, Edwards KJ, Tuvesson S, Morgante M, Massari A, Maestri E, Marmiroli N, Sjakste T, Ganal M, Powell W, Waugh R (2000) A simple sequence repeat-based linkage map of barley. Genetics 156, 1997–2005
	Ramsay L, Russell J, Macaulay M, Booth A, Thomas WTB, Waugh R (2004) Variation shown by molecular markers in barley: genomic and genetic constraints. Aspects Appl Biol 72, 147–154
	Rostoks N, Mudie S, Cardle L, Russell J, Ramsay L, Booth A, Svensson JT, Wanamaker SI, Walia H, Rodriguez EM, Hedley PE, Liu H, Morris J, Close TJ, Marshall DF, Waugh R (2005) Genome-wide SNP discovery and linkage analysis in barley based on genes responsive to abiotic stress. Mol Gen Genomics 274, 515–527
	Roder MS, Korzun V, Wendehake K, Plaschke J, Tixier M-H, Leroy P, Ganal MW (1998) A microsatellite map of wheat. Genetics 149, 2007-2023
	Saghai Maroof MA, Biyashev RM, Yang GP, Zhang Q, Allard RW (1994) Extraordinarily polymorphic microsatellite DNA in barley: Species diversity, chromosomal locations, and population dynamics. Proc Natl Acad Sci USA 91, 5466–5470
	Song QJ, Shi JR, Singh S, Fickus EW, Costa JM, Lewis J, Gill GS, Ward R, Cregan PB (2005) Development and mapping of microsatellite (SSR) markers in wheat. Theor Appl Genet 110, 550-560
	Somers DJ, Isaac P (2004) SSRs from the Wheat Microsatellite Consortium. http://wheat.pw.usda.gov/ggpages/SSR/WMC/
	Sosinki B, Gannavarpu M, Hager LD, Beck LE, King GJ, Ryder CD, Rajapakse S, Baird WV, Bellard RE, Abbott AG (2000) Characterisation of microsatellite markers in peach [Prunus persica (L.) Batsch]. Theor Appl Genet 101, 421-428
	Sourdille P, Guyomarch H, Baron C, Gandon B, Chiquet V, Artiguenave F, Edwards K, Foisset N, Dufour P (2001) Improvement of the genetic maps of wheat using new microsatellite markers. Plant & Animal Genome IX Abstracts 167
	Stein N, Prasad M, Scholz U, Thiel T, Zhang H, Wolf M, Kota R, Varshney RK, Perovic D, Graner A (2007) A 1,000-loci transcript map of the barley genome: new anchoring points for integrative grass genomics. Theor Appl Genet 114, 823-839
	Struss P, Plieske J (1998) The use of microsatellite markers for detection of genetic diversity in barley populations. Theor Appl Genet 97, 308–315
	Wang Y, Georgi LL, Zhebentyayeva TN, Reighard GL, Scorza R, Abbott AG (2002) High-throughput targeted SSR marker development in peach (Prunus persica). Genome 45, 319-328
	Yu JK, Dake TM, Singh S, Benscher D, Li W, Gill B, Sorrells ME (2004a) Development and mapping of EST-derived simple sequence repeat markers for hexaploid wheat. Genome 47, 805-818
	Yu JK, La Rota M, Kantety RV, Sorrells ME (2004b) EST derived SSR markers for comparative mapping in wheat and rice. Mol Genet Genomics 271, 742-751
